# Supplementary material for: Pathway-Based Drug Repositioning for Breast Cancer Molecular Subtypes
Source: Front Pharmacol. 2018 Aug 15;9:905. doi: 10.3389/fphar.2018.00905 (PMC6104565; doi:10.3389/fphar.2018.00905)
Supplement: Supplementary file 1 [file Data_Sheet_1.ZIP › Basal_drug_df.tsv]

Pathway	SearchTerm	Gene	Drug	InteractionType	Source	PDS	SameGenes	DGEstatus	logFC	Interaction	tendency	homeostasis
1	hsa01100 Metabolic pathways	NAT2	NAT2	PYRAZINAMIDE	n/a	PharmGKB	2.46355998526911	NAT2	0	0	n/a	unknown	0
2	hsa01100 Metabolic pathways	NAT2	NAT2	ISONIAZID	n/a	PharmGKB	2.46355998526911	NAT2	0	0	n/a	unknown	0
3	hsa01100 Metabolic pathways	NAT2	NAT2	DOCETAXEL	n/a	PharmGKB	2.46355998526911	NAT2	0	0	n/a	unknown	0
4	hsa01100 Metabolic pathways	NAT2	NAT2	ISOSORBIDE DINITRATE	n/a	PharmGKB	2.46355998526911	NAT2	0	0	n/a	unknown	0
5	hsa01100 Metabolic pathways	NAT2	NAT2	SULFAMETHAZINE	n/a	PharmGKB	2.46355998526911	NAT2	0	0	n/a	unknown	0
6	hsa01100 Metabolic pathways	NAT2	NAT2	THALIDOMIDE	n/a	PharmGKB	2.46355998526911	NAT2	0	0	n/a	unknown	0
7	hsa01100 Metabolic pathways	ADA	ADA	6-HYDROXY-7,8-DIHYDRO PURINE NUCLEOSIDE	n/a	DrugBank	2.46355998526911	ADA	0	0	n/a	unknown	0
8	hsa01100 Metabolic pathways	ADA	ADA	1-((1R)-1-(HYDROXYMETHYL)-3-{6-[(3-PHENYLPROPANOYL)AMINO]-1H-INDOL-1-YL}PROPYL)-1H-IMIDAZOLE-4-CARBOXAMIDE	n/a	DrugBank	2.46355998526911	ADA	0	0	n/a	unknown	0
9	hsa01100 Metabolic pathways	ADA	ADA	1-{(1R,2S)-2-HYDROXY-1-[2-(2-NAPHTHYLOXY)ETHYL]PROPYL}-1H-IMIDAZONE-4-CARBOXAMIDE	n/a	DrugBank	2.46355998526911	ADA	0	0	n/a	unknown	0
10	hsa01100 Metabolic pathways	ADA	ADA	1-((1R,2S)-1-{2-[2-(4-CHLOROPHENYL)-1,3-BENZOXAZOL-7-YL]ETHYL}-2-HYDROXYPROPYL)-1H-IMIDAZOLE-4-CARBOXAMIDE	n/a	DrugBank	2.46355998526911	ADA	0	0	n/a	unknown	0
11	hsa01100 Metabolic pathways	ADA	ADA	DIPYRIDAMOLE	inhibitor	DrugBank	2.46355998526911	ADA	0	0	inhibitor	turn-off	0
12	hsa01100 Metabolic pathways	ADA	ADA	6-HYDROXY-1,6-DIHYDRO PURINE NUCLEOSIDE	n/a	DrugBank	2.46355998526911	ADA	0	0	n/a	unknown	0
13	hsa01100 Metabolic pathways	ADA	ADA	DIPYRIDAMOLE	n/a	TEND	2.46355998526911	ADA	0	0	n/a	unknown	0
14	hsa01100 Metabolic pathways	ADA	ADA	PENTOSTATIN	n/a	TEND	2.46355998526911	ADA	0	0	n/a	unknown	0
15	hsa01100 Metabolic pathways	ADA	ADA	CLADRIBINE	inhibitor	TTD	2.46355998526911	ADA	0	0	inhibitor	turn-off	0
16	hsa01100 Metabolic pathways	ADA	ADA	DIPYRIDAMOLE	inhibitor	TTD	2.46355998526911	ADA	0	0	inhibitor	turn-off	0
17	hsa01100 Metabolic pathways	ADA	ADA	FLUDARABINE	inhibitor	TTD	2.46355998526911	ADA	0	0	inhibitor	turn-off	0
18	hsa01100 Metabolic pathways	ADA	ADA	PENTOSTATIN	inhibitor	ChEMBL	2.46355998526911	ADA	0	0	inhibitor	turn-off	0
19	hsa01100 Metabolic pathways	ADA	ADA	DIPYRIDAMOLE	n/a	TdgClinicalTrial	2.46355998526911	ADA	0	0	n/a	unknown	0
20	hsa01100 Metabolic pathways	ADA	ADA	PENTOSTATIN	n/a	TdgClinicalTrial	2.46355998526911	ADA	0	0	n/a	unknown	0
22	hsa01100 Metabolic pathways	ADA	ADA	EHNA	n/a	GuideToPharmacologyInteractions	2.46355998526911	ADA	0	0	n/a	unknown	0
23	hsa01100 Metabolic pathways	ADA	ADA	PENTOSTATIN	n/a	GuideToPharmacologyInteractions	2.46355998526911	ADA	0	0	n/a	unknown	0
24	hsa01100 Metabolic pathways	GNPDA1	GNPDA1	BETA-D-GLUCOSE	n/a	DrugBank	2.46355998526911	GNPDA1	0	0	n/a	unknown	0
25	hsa01100 Metabolic pathways	NAMPT	NAMPT	N-[4-(1-BENZOYLPIPERIDIN-4-YL)BUTYL]-3-PYRIDIN-3-YLPROPANAMIDE	n/a	DrugBank	2.46355998526911	NAMPT	0	0	n/a	unknown	0
26	hsa01100 Metabolic pathways	AASS	AASS	L-GLUTAMIC ACID	n/a	DrugBank	2.46355998526911	AASS	0	0	n/a	unknown	0
27	hsa01100 Metabolic pathways	AKR1A1	AKR1A1	2'-MONOPHOSPHOADENOSINE 5'-DIPHOSPHORIBOSE	n/a	DrugBank	2.46355998526911	AKR1A1	0	0	n/a	unknown	0
28	hsa01100 Metabolic pathways	AKR1A1	AKR1A1	TOLRESTAT	n/a	DrugBank	2.46355998526911	AKR1A1	0	0	n/a	unknown	0
29	hsa01100 Metabolic pathways	CDO1	CDO1	L-CYSTEINE	n/a	DrugBank	2.46355998526911	CDO1	0	0	n/a	unknown	0
30	hsa01100 Metabolic pathways	SPTLC1	SPTLC1	MYRIOCIN	n/a	GuideToPharmacologyInteractions	2.46355998526911	SPTLC1	0	0	n/a	unknown	0
31	hsa01100 Metabolic pathways	SPTLC1	SPTLC1	L-SERINE	n/a	DrugBank	2.46355998526911	SPTLC1	0	0	n/a	unknown	0
32	hsa01100 Metabolic pathways	SPTLC1	SPTLC1	PYRIDOXAL PHOSPHATE	cofactor	DrugBank	2.46355998526911	SPTLC1	0	0	cofactor	turn-on	0
33	hsa01100 Metabolic pathways	PAICS	PAICS	L-ASPARTIC ACID	n/a	DrugBank	2.46355998526911	PAICS	0	0	n/a	unknown	0
34	hsa01100 Metabolic pathways	PMVK	PMVK	(R)-5-DIPHOSPHOMEVALONATE	n/a	GuideToPharmacologyInteractions	2.46355998526911	PMVK	0	0	n/a	unknown	0
35	hsa01100 Metabolic pathways	CES1	CES1	CYCLANDELATE	n/a	DrugBank	2.46355998526911	CES1	0	0	n/a	unknown	0
36	hsa01100 Metabolic pathways	CES1	CES1	(1R)-1,2,2-TRIMETHYLPROPYL (R)-METHYLPHOSPHINATE	n/a	DrugBank	2.46355998526911	CES1	0	0	n/a	unknown	0
37	hsa01100 Metabolic pathways	CES1	CES1	O-SIALIC ACID	n/a	DrugBank	2.46355998526911	CES1	0	0	n/a	unknown	0
38	hsa01100 Metabolic pathways	CES1	CES1	PROBUCOL	n/a	DrugBank	2.46355998526911	CES1	0	0	n/a	unknown	0
39	hsa01100 Metabolic pathways	CES1	CES1	L-CARNITINE	n/a	DrugBank	2.46355998526911	CES1	0	0	n/a	unknown	0
40	hsa01100 Metabolic pathways	CES1	CES1	OSELTAMIVIR	other/unknown	DrugBank	2.46355998526911	CES1	0	0	other/unknown	unknown	0
41	hsa01100 Metabolic pathways	CES1	CES1	CHOLIC ACID	n/a	DrugBank	2.46355998526911	CES1	0	0	n/a	unknown	0
42	hsa01100 Metabolic pathways	CES1	CES1	N-METHYLNALOXONIUM	n/a	DrugBank	2.46355998526911	CES1	0	0	n/a	unknown	0
43	hsa01100 Metabolic pathways	CES1	CES1	(1S,7S,8S,8AR)-1,2,3,7,8,8A-HEXAHYDRO-7-METHYL-8-[2-[(2R,4R)-TETRAHYDRO-4-HY DROXY-6-OXO-2H-PYRAN-2-YL]ETHYL]-1-NAPHTHALENOL	n/a	DrugBank	2.46355998526911	CES1	0	0	n/a	unknown	0
44	hsa01100 Metabolic pathways	CES1	CES1	CAPECITABINE	n/a	PharmGKB	2.46355998526911	CES1	0	0	n/a	unknown	0
45	hsa01100 Metabolic pathways	CES1	CES1	ISONIAZID	n/a	PharmGKB	2.46355998526911	CES1	0	0	n/a	unknown	0
46	hsa01100 Metabolic pathways	EBP	EBP	TAMOXIFEN	n/a	DrugBank	2.46355998526911	EBP	0	0	n/a	unknown	0
47	hsa01100 Metabolic pathways	MTHFD2	MTHFD2	TETRAHYDROFOLIC ACID	cofactor	DrugBank	2.46355998526911	MTHFD2	0	0	cofactor	turn-on	0
48	hsa01100 Metabolic pathways	FTCD	FTCD	TETRAHYDROFOLIC ACID	cofactor	DrugBank	2.46355998526911	FTCD	0	0	cofactor	turn-on	0
49	hsa01100 Metabolic pathways	FTCD	FTCD	L-GLUTAMIC ACID	n/a	DrugBank	2.46355998526911	FTCD	0	0	n/a	unknown	0
50	hsa01100 Metabolic pathways	FTCD	FTCD	5-FORMYL-5,6,7,8-TETRAHYDROFOLATE	n/a	DrugBank	2.46355998526911	FTCD	0	0	n/a	unknown	0
51	hsa01100 Metabolic pathways	FTCD	FTCD	PYRIDOXAL PHOSPHATE	cofactor	DrugBank	2.46355998526911	FTCD	0	0	cofactor	turn-on	0
52	hsa01100 Metabolic pathways	HPSE	HPSE	PI-88	inhibitor	TTD	2.46355998526911	HPSE	0	0	inhibitor	turn-off	0
53	hsa01100 Metabolic pathways	HPSE	HPSE	HEPARIN	n/a	TdgClinicalTrial	2.46355998526911	HPSE	0	0	n/a	unknown	0
54	hsa01100 Metabolic pathways	ME3	ME3	TARTRONATE	n/a	DrugBank	2.46355998526911	ME3	0	0	n/a	unknown	0
55	hsa01100 Metabolic pathways	UQCR11	UQCR11	METHYL (2Z)-3-METHOXY-2-{2-[(E)-2-PHENYLVINYL]PHENYL}ACRYLATE	n/a	DrugBank	2.46355998526911	UQCR11	0	0	n/a	unknown	0
56	hsa01100 Metabolic pathways	UQCR11	UQCR11	5-N-UNDECYL-6-HYDROXY-4,7-DIOXOBENZOTHIAZOLE	n/a	DrugBank	2.46355998526911	UQCR11	0	0	n/a	unknown	0
57	hsa01100 Metabolic pathways	UQCR11	UQCR11	FAMOXADONE	n/a	DrugBank	2.46355998526911	UQCR11	0	0	n/a	unknown	0
58	hsa01100 Metabolic pathways	UQCR11	UQCR11	UBIQUINONE-2	n/a	DrugBank	2.46355998526911	UQCR11	0	0	n/a	unknown	0
59	hsa01100 Metabolic pathways	UQCR11	UQCR11	(5S)-3-ANILINO-5-(2,4-DIFLUOROPHENYL)-5-METHYL-1,3-OXAZOLIDINE-2,4-DIONE	n/a	DrugBank	2.46355998526911	UQCR11	0	0	n/a	unknown	0
60	hsa01100 Metabolic pathways	SDS	SDS	PYRIDOXAL PHOSPHATE	cofactor	DrugBank	2.46355998526911	SDS	0	0	cofactor	turn-on	0
61	hsa01100 Metabolic pathways	SDS	SDS	L-SERINE	n/a	DrugBank	2.46355998526911	SDS	0	0	n/a	unknown	0
62	hsa01100 Metabolic pathways	CHIT1	CHIT1	ARGADIN	n/a	DrugBank	2.46355998526911	CHIT1	0	0	n/a	unknown	0
63	hsa01100 Metabolic pathways	CHIT1	CHIT1	N-ACETYL-D-ALLOSAMINE	n/a	DrugBank	2.46355998526911	CHIT1	0	0	n/a	unknown	0
64	hsa01100 Metabolic pathways	CHIT1	CHIT1	ALLOSAMIZOLINE	n/a	DrugBank	2.46355998526911	CHIT1	0	0	n/a	unknown	0
65	hsa01100 Metabolic pathways	CHIT1	CHIT1	ARGIFIN	n/a	DrugBank	2.46355998526911	CHIT1	0	0	n/a	unknown	0
66	hsa01100 Metabolic pathways	CHIT1	CHIT1	2-(ACETYLAMINO)-2-DEOXY-6-O-METHYL-ALPHA-D-ALLOPYRANOSE	n/a	DrugBank	2.46355998526911	CHIT1	0	0	n/a	unknown	0
67	hsa01100 Metabolic pathways	MAN1B1	MAN1B1	1-DEOXYNOJIRIMYCIN	n/a	DrugBank	2.46355998526911	MAN1B1	0	0	n/a	unknown	0
68	hsa01100 Metabolic pathways	MAN1B1	MAN1B1	METHYL-2-S-(ALPHA-D-MANNOPYRANOSYL)-2-THIO-ALPHA-D-MANNOPYRANOSIDE	n/a	DrugBank	2.46355998526911	MAN1B1	0	0	n/a	unknown	0
69	hsa01100 Metabolic pathways	MAN1B1	MAN1B1	KIFUNENSINE	n/a	DrugBank	2.46355998526911	MAN1B1	0	0	n/a	unknown	0
70	hsa01100 Metabolic pathways	MAN1B1	MAN1B1	1,4-BUTANEDIOL	n/a	DrugBank	2.46355998526911	MAN1B1	0	0	n/a	unknown	0
71	hsa01100 Metabolic pathways	PLCD3	PLCD3	DILTIAZEM	n/a	PharmGKB	2.46355998526911	PLCD3	0	0	n/a	unknown	0
72	hsa01100 Metabolic pathways	MGLL	MGLL	JZL184	n/a	GuideToPharmacologyInteractions	2.46355998526911	MGLL	1	-3.00470513213502	n/a	unknown	0
74	hsa01100 Metabolic pathways	SDSL	SDSL	PYRIDOXAL PHOSPHATE	cofactor	DrugBank	2.46355998526911	SDSL	0	0	cofactor	turn-on	0
75	hsa01100 Metabolic pathways	CKB	CKB	CREATINE	ligand	DrugBank	2.46355998526911	CKB	0	0	ligand	unknown	0
76	hsa01100 Metabolic pathways	CKM	CKM	D-ARGININE	n/a	DrugBank	2.46355998526911	CKM	0	0	n/a	unknown	0
77	hsa01100 Metabolic pathways	CKM	CKM	(DIAMINOMETHYL-METHYL-AMINO)-ACETIC ACID	n/a	DrugBank	2.46355998526911	CKM	0	0	n/a	unknown	0
78	hsa01100 Metabolic pathways	CKM	CKM	CREATINE	ligand	DrugBank	2.46355998526911	CKM	0	0	ligand	unknown	0
79	hsa01100 Metabolic pathways	CKMT2	CKMT2	CREATINE	ligand	DrugBank	2.46355998526911	CKMT2	1	-2.81018472047905	ligand	unknown	0
80	hsa01100 Metabolic pathways	TPH2	TPH2	FENCLONINE	n/a	GuideToPharmacologyInteractions	2.46355998526911	TPH2	0	0	n/a	unknown	0
81	hsa01100 Metabolic pathways	TPH2	TPH2	FENFLURAMINE	n/a	GuideToPharmacologyInteractions	2.46355998526911	TPH2	0	0	n/a	unknown	0
82	hsa01100 Metabolic pathways	TPH2	TPH2	VENLAFAXINE	n/a	PharmGKB	2.46355998526911	TPH2	0	0	n/a	unknown	0
83	hsa01100 Metabolic pathways	TPH2	TPH2	MIRTAZAPINE	n/a	PharmGKB	2.46355998526911	TPH2	0	0	n/a	unknown	0
84	hsa01100 Metabolic pathways	ADSSL1	ADSSL1	ADENYLOSUCCINIC ACID	n/a	DrugBank	2.46355998526911	ADSSL1	0	0	n/a	unknown	0
85	hsa01100 Metabolic pathways	ADSSL1	ADSSL1	L-ASPARTIC ACID	n/a	DrugBank	2.46355998526911	ADSSL1	0	0	n/a	unknown	0
86	hsa01100 Metabolic pathways	ADSSL1	ADSSL1	HADACIDIN	n/a	DrugBank	2.46355998526911	ADSSL1	0	0	n/a	unknown	0
87	hsa01100 Metabolic pathways	ADH1A	ADH1A	4-IODOPYRAZOLE	n/a	DrugBank	2.46355998526911	ADH1A	0	0	n/a	unknown	0
88	hsa01100 Metabolic pathways	ADH1A	ADH1A	ETHANOL	n/a	PharmGKB	2.46355998526911	ADH1A	0	0	n/a	unknown	0
89	hsa01100 Metabolic pathways	EARS2	EARS2	L-GLUTAMIC ACID	n/a	DrugBank	2.46355998526911	EARS2	0	0	n/a	unknown	0
90	hsa01100 Metabolic pathways	ADH1B	ADH1B	CYCLOHEXANOL	n/a	DrugBank	2.46355998526911	ADH1B	1	-5.97027623008382	n/a	unknown	0
91	hsa01100 Metabolic pathways	ADH1B	ADH1B	N-BENZYLFORMAMIDE	n/a	DrugBank	2.46355998526911	ADH1B	1	-5.97027623008382	n/a	unknown	0
92	hsa01100 Metabolic pathways	ADH1B	ADH1B	N-HEPTYLFORMAMIDE	n/a	DrugBank	2.46355998526911	ADH1B	1	-5.97027623008382	n/a	unknown	0
93	hsa01100 Metabolic pathways	ADH1B	ADH1B	4-IODOPYRAZOLE	n/a	DrugBank	2.46355998526911	ADH1B	1	-5.97027623008382	n/a	unknown	0
94	hsa01100 Metabolic pathways	ADH1B	ADH1B	2'-MONOPHOSPHOADENOSINE 5'-DIPHOSPHORIBOSE	n/a	DrugBank	2.46355998526911	ADH1B	1	-5.97027623008382	n/a	unknown	0
95	hsa01100 Metabolic pathways	ADH1B	ADH1B	GLYCEROL	n/a	DrugBank	2.46355998526911	ADH1B	1	-5.97027623008382	n/a	unknown	0
96	hsa01100 Metabolic pathways	ADH1B	ADH1B	ETHANOL	n/a	PharmGKB	2.46355998526911	ADH1B	1	-5.97027623008382	n/a	unknown	0
97	hsa01100 Metabolic pathways	ADH1C	ADH1C	CHOLIC ACID	n/a	DrugBank	2.46355998526911	ADH1C	0	0	n/a	unknown	0
98	hsa01100 Metabolic pathways	ADH1C	ADH1C	3-BUTYLTHIOLANE 1-OXIDE	n/a	DrugBank	2.46355998526911	ADH1C	0	0	n/a	unknown	0
99	hsa01100 Metabolic pathways	ADH1C	ADH1C	PYRAZOLE	n/a	DrugBank	2.46355998526911	ADH1C	0	0	n/a	unknown	0
100	hsa01100 Metabolic pathways	ADH1C	ADH1C	2,3,4,5,6-PENTAFLUOROBENZYL ALCOHOL	n/a	DrugBank	2.46355998526911	ADH1C	0	0	n/a	unknown	0
101	hsa01100 Metabolic pathways	ADH1C	ADH1C	N-1-METHYLHEPTYLFORMAMIDE	n/a	DrugBank	2.46355998526911	ADH1C	0	0	n/a	unknown	0
102	hsa01100 Metabolic pathways	ADH1C	ADH1C	N-FORMYLPIPERIDINE	n/a	DrugBank	2.46355998526911	ADH1C	0	0	n/a	unknown	0
103	hsa01100 Metabolic pathways	ADH1C	ADH1C	4-IODOPYRAZOLE	n/a	DrugBank	2.46355998526911	ADH1C	0	0	n/a	unknown	0
104	hsa01100 Metabolic pathways	ADH1C	ADH1C	2,3-DIFLUOROBENZYL ALCOHOL	n/a	DrugBank	2.46355998526911	ADH1C	0	0	n/a	unknown	0
105	hsa01100 Metabolic pathways	ADH1C	ADH1C	5-BETA-D-RIBOFURANOSYLNICOTINAMIDE ADENINE DINUCLEOTIDE	n/a	DrugBank	2.46355998526911	ADH1C	0	0	n/a	unknown	0
106	hsa01100 Metabolic pathways	ADH1C	ADH1C	CPAD	n/a	DrugBank	2.46355998526911	ADH1C	0	0	n/a	unknown	0
107	hsa01100 Metabolic pathways	ADH1C	ADH1C	(R)-N-(1-METHYL-HEXYL)-FORMAMIDE	n/a	DrugBank	2.46355998526911	ADH1C	0	0	n/a	unknown	0
108	hsa01100 Metabolic pathways	ADH1C	ADH1C	2-ETHOXYETHANOL	n/a	DrugBank	2.46355998526911	ADH1C	0	0	n/a	unknown	0
109	hsa01100 Metabolic pathways	ADH1C	ADH1C	ETHANOL	n/a	PharmGKB	2.46355998526911	ADH1C	0	0	n/a	unknown	0
110	hsa01100 Metabolic pathways	ADH5	ADH5	12-HYDROXYDODECANOIC ACID	n/a	DrugBank	2.46355998526911	ADH5	0	0	n/a	unknown	0
111	hsa01100 Metabolic pathways	ADH5	ADH5	S-HYDROXYMETHYL GLUTATHIONE	n/a	DrugBank	2.46355998526911	ADH5	0	0	n/a	unknown	0
112	hsa01100 Metabolic pathways	ADH7	ADH7	ETHANOL	n/a	PharmGKB	2.46355998526911	ADH7	0	0	n/a	unknown	0
113	hsa01100 Metabolic pathways	COMT	COMT	RISPERIDONE	n/a	PharmGKB	2.46355998526911	COMT	0	0	n/a	unknown	0
114	hsa01100 Metabolic pathways	COMT	COMT	METHYLDOPA	n/a	PharmGKB	2.46355998526911	COMT	0	0	n/a	unknown	0
115	hsa01100 Metabolic pathways	COMT	COMT	LEVODOPA	n/a	PharmGKB	2.46355998526911	COMT	0	0	n/a	unknown	0
116	hsa01100 Metabolic pathways	COMT	COMT	NICOTINE	n/a	PharmGKB	2.46355998526911	COMT	0	0	n/a	unknown	0
117	hsa01100 Metabolic pathways	COMT	COMT	BUPROPION	n/a	PharmGKB	2.46355998526911	COMT	0	0	n/a	unknown	0
118	hsa01100 Metabolic pathways	COMT	COMT	3,5-DINITROCATECHOL	n/a	DrugBank	2.46355998526911	COMT	0	0	n/a	unknown	0
119	hsa01100 Metabolic pathways	COMT	COMT	S-ADENOSYLMETHIONINE	cofactor	DrugBank	2.46355998526911	COMT	0	0	cofactor	turn-on	0
120	hsa01100 Metabolic pathways	COMT	COMT	2-METHOXYESTRADIOL	n/a	DrugBank	2.46355998526911	COMT	0	0	n/a	unknown	0
121	hsa01100 Metabolic pathways	COMT	COMT	ENTACAPONE	inhibitor	DrugBank	2.46355998526911	COMT	0	0	inhibitor	turn-off	0
122	hsa01100 Metabolic pathways	COMT	COMT	TOLCAPONE	inhibitor	DrugBank	2.46355998526911	COMT	0	0	inhibitor	turn-off	0
123	hsa01100 Metabolic pathways	COMT	COMT	7,8-DIHYDROXY-4-PHENYL-2H-CHROMEN-2-ONE	n/a	DrugBank	2.46355998526911	COMT	0	0	n/a	unknown	0
124	hsa01100 Metabolic pathways	COMT	COMT	NIALAMIDE	n/a	DrugBank	2.46355998526911	COMT	0	0	n/a	unknown	0
125	hsa01100 Metabolic pathways	COMT	COMT	TOLCAPONE	n/a	TEND	2.46355998526911	COMT	0	0	n/a	unknown	0
126	hsa01100 Metabolic pathways	COMT	COMT	ENTACAPONE	n/a	TEND	2.46355998526911	COMT	0	0	n/a	unknown	0
127	hsa01100 Metabolic pathways	COMT	COMT	TOLCAPONE	inhibitor	TTD	2.46355998526911	COMT	0	0	inhibitor	turn-off	0
128	hsa01100 Metabolic pathways	COMT	COMT	ENTACAPONE	inhibitor	TTD	2.46355998526911	COMT	0	0	inhibitor	turn-off	0
129	hsa01100 Metabolic pathways	COMT	COMT	TOLCAPONE	n/a	GuideToPharmacologyInteractions	2.46355998526911	COMT	0	0	n/a	unknown	0
131	hsa01100 Metabolic pathways	COMT	COMT	ENTACAPONE	n/a	GuideToPharmacologyInteractions	2.46355998526911	COMT	0	0	n/a	unknown	0
133	hsa01100 Metabolic pathways	COMT	COMT	TOLCAPONE	n/a	TdgClinicalTrial	2.46355998526911	COMT	0	0	n/a	unknown	0
134	hsa01100 Metabolic pathways	COMT	COMT	ENTACAPONE	n/a	TdgClinicalTrial	2.46355998526911	COMT	0	0	n/a	unknown	0
136	hsa01100 Metabolic pathways	COMT	COMT	ENTACAPONE	inhibitor	ChEMBL	2.46355998526911	COMT	0	0	inhibitor	turn-off	0
137	hsa01100 Metabolic pathways	COMT	COMT	TOLCAPONE	inhibitor	ChEMBL	2.46355998526911	COMT	0	0	inhibitor	turn-off	0
138	hsa01100 Metabolic pathways	ADK	ADK	RIBAVIRIN	activator	DrugBank	2.46355998526911	ADK	0	0	activator	turn-on	0
139	hsa01100 Metabolic pathways	COX4I1	COX4I1	CHOLIC ACID	n/a	DrugBank	2.46355998526911	COX4I1	0	0	n/a	unknown	0
140	hsa01100 Metabolic pathways	COX5B	COX5B	CHOLIC ACID	n/a	DrugBank	2.46355998526911	COX5B	0	0	n/a	unknown	0
141	hsa01100 Metabolic pathways	COX6A2	COX6A2	CHOLIC ACID	n/a	DrugBank	2.46355998526911	COX6A2	0	0	n/a	unknown	0
142	hsa01100 Metabolic pathways	COX6B1	COX6B1	CHOLIC ACID	n/a	DrugBank	2.46355998526911	COX6B1	0	0	n/a	unknown	0
143	hsa01100 Metabolic pathways	COX6C	COX6C	CHOLIC ACID	n/a	DrugBank	2.46355998526911	COX6C	0	0	n/a	unknown	0
144	hsa01100 Metabolic pathways	COX7B	COX7B	CHOLIC ACID	n/a	DrugBank	2.46355998526911	COX7B	0	0	n/a	unknown	0
145	hsa01100 Metabolic pathways	COX7C	COX7C	CHOLIC ACID	n/a	DrugBank	2.46355998526911	COX7C	0	0	n/a	unknown	0
146	hsa01100 Metabolic pathways	COX8A	COX8A	CHOLIC ACID	n/a	DrugBank	2.46355998526911	COX8A	0	0	n/a	unknown	0
147	hsa01100 Metabolic pathways	CPS1	CPS1	SODIUM BENZOATE	n/a	PharmGKB	2.46355998526911	CPS1	0	0	n/a	unknown	0
148	hsa01100 Metabolic pathways	CPS1	CPS1	VALPROIC ACID	n/a	PharmGKB	2.46355998526911	CPS1	0	0	n/a	unknown	0
149	hsa01100 Metabolic pathways	CPS1	CPS1	CARGLUMIC ACID	positive allosteric modulator	ChEMBL	2.46355998526911	CPS1	0	0	positive allosteric modulator	turn-on	0
150	hsa01100 Metabolic pathways	CPS1	CPS1	CARGLUMIC ACID	allosteric modulator	DrugBank	2.46355998526911	CPS1	0	0	allosteric modulator	unknown	0
151	hsa01100 Metabolic pathways	CPS1	CPS1	CARGLUMIC ACID	activator	TTD	2.46355998526911	CPS1	0	0	activator	turn-on	0
152	hsa01100 Metabolic pathways	CS	CS	COENZYME A	n/a	DrugBank	2.46355998526911	CS	0	0	n/a	unknown	0
153	hsa01100 Metabolic pathways	CS	CS	OXALOACETATE ION	n/a	DrugBank	2.46355998526911	CS	0	0	n/a	unknown	0
154	hsa01100 Metabolic pathways	CS	CS	CITRIC ACID	n/a	DrugBank	2.46355998526911	CS	0	0	n/a	unknown	0
155	hsa01100 Metabolic pathways	CS	CS	TRIFLUOROACETONYL COENZYME A	n/a	DrugBank	2.46355998526911	CS	0	0	n/a	unknown	0
156	hsa01100 Metabolic pathways	CS	CS	MALATE ION	n/a	DrugBank	2.46355998526911	CS	0	0	n/a	unknown	0
157	hsa01100 Metabolic pathways	CTH	CTH	CARBOXYMETHYLTHIO-3-(3-CHLOROPHENYL)-1,2,4-OXADIAZOL	n/a	DrugBank	2.46355998526911	CTH	0	0	n/a	unknown	0
158	hsa01100 Metabolic pathways	CTH	CTH	2-[(3-HYDROXY-2-METHYL-5-PHOSPHONOOXYMETHYL-PYRIDIN-4-YLMETHYL)-IMINO]-5-PHOSPHONO-PENT-3-ENOIC ACID	n/a	DrugBank	2.46355998526911	CTH	0	0	n/a	unknown	0
159	hsa01100 Metabolic pathways	CTH	CTH	L-CYSTEINE	n/a	DrugBank	2.46355998526911	CTH	0	0	n/a	unknown	0
160	hsa01100 Metabolic pathways	CTH	CTH	PYRIDOXAL PHOSPHATE	cofactor	DrugBank	2.46355998526911	CTH	0	0	cofactor	turn-on	0
161	hsa01100 Metabolic pathways	AANAT	AANAT	COA-S-TRIMETHYLENE-ACETYL-TRYPTAMINE	n/a	DrugBank	2.46355998526911	AANAT	0	0	n/a	unknown	0
162	hsa01100 Metabolic pathways	AANAT	AANAT	COA-S-ACETYL 5-BROMOTRYPTAMINE	n/a	DrugBank	2.46355998526911	AANAT	0	0	n/a	unknown	0
163	hsa01100 Metabolic pathways	CYC1	CYC1	(5S)-3-ANILINO-5-(2,4-DIFLUOROPHENYL)-5-METHYL-1,3-OXAZOLIDINE-2,4-DIONE	n/a	DrugBank	2.46355998526911	CYC1	0	0	n/a	unknown	0
164	hsa01100 Metabolic pathways	CYC1	CYC1	FAMOXADONE	n/a	DrugBank	2.46355998526911	CYC1	0	0	n/a	unknown	0
165	hsa01100 Metabolic pathways	CYC1	CYC1	METHYL (2Z)-3-METHOXY-2-{2-[(E)-2-PHENYLVINYL]PHENYL}ACRYLATE	n/a	DrugBank	2.46355998526911	CYC1	0	0	n/a	unknown	0
166	hsa01100 Metabolic pathways	CYC1	CYC1	2-HEXYLOXY-6-HYDROXYMETHYL-TETRAHYDRO-PYRAN-3,4,5-TRIOL	n/a	DrugBank	2.46355998526911	CYC1	0	0	n/a	unknown	0
167	hsa01100 Metabolic pathways	CYC1	CYC1	5-HEPTYL-6-HYDROXY-1,3-BENZOTHIAZOLE-4,7-DIONE	n/a	DrugBank	2.46355998526911	CYC1	0	0	n/a	unknown	0
168	hsa01100 Metabolic pathways	CYC1	CYC1	5-N-UNDECYL-6-HYDROXY-4,7-DIOXOBENZOTHIAZOLE	n/a	DrugBank	2.46355998526911	CYC1	0	0	n/a	unknown	0
169	hsa01100 Metabolic pathways	CYC1	CYC1	UBIQUINONE-2	n/a	DrugBank	2.46355998526911	CYC1	0	0	n/a	unknown	0
170	hsa01100 Metabolic pathways	CYP1A1	CYP1A1	PHENOBARBITAL	n/a	PharmGKB	2.46355998526911	CYP1A1	0	0	n/a	unknown	0
171	hsa01100 Metabolic pathways	CYP1A1	CYP1A1	CARBAMAZEPINE	n/a	PharmGKB	2.46355998526911	CYP1A1	0	0	n/a	unknown	0
172	hsa01100 Metabolic pathways	CYP1A1	CYP1A1	VALPROIC ACID	n/a	PharmGKB	2.46355998526911	CYP1A1	0	0	n/a	unknown	0
173	hsa01100 Metabolic pathways	CYP1A1	CYP1A1	2-METHOXYESTRADIOL	n/a	DrugBank	2.46355998526911	CYP1A1	0	0	n/a	unknown	0
174	hsa01100 Metabolic pathways	CYP1A2	CYP1A2	PRIMAQUINE	n/a	PharmGKB	2.46355998526911	CYP1A2	0	0	n/a	unknown	0
175	hsa01100 Metabolic pathways	CYP1A2	CYP1A2	PAROXETINE	n/a	PharmGKB	2.46355998526911	CYP1A2	0	0	n/a	unknown	0
176	hsa01100 Metabolic pathways	CYP1A2	CYP1A2	ALBENDAZOLE	n/a	PharmGKB	2.46355998526911	CYP1A2	0	0	n/a	unknown	0
177	hsa01100 Metabolic pathways	CYP1A2	CYP1A2	OLANZAPINE	n/a	PharmGKB	2.46355998526911	CYP1A2	0	0	n/a	unknown	0
178	hsa01100 Metabolic pathways	CYP1A2	CYP1A2	CHLORPROMAZINE	n/a	PharmGKB	2.46355998526911	CYP1A2	0	0	n/a	unknown	0
179	hsa01100 Metabolic pathways	CYP1A2	CYP1A2	ISONIAZID	n/a	DrugBank	2.46355998526911	CYP1A2	0	0	n/a	unknown	0
180	hsa01100 Metabolic pathways	CYP2A6	CYP2A6	(5-(PYRIDIN-3-YL)FURAN-2-YL)METHANAMINE	n/a	DrugBank	2.46355998526911	CYP2A6	0	0	n/a	unknown	0
181	hsa01100 Metabolic pathways	CYP2A6	CYP2A6	N,N-DIMETHYL(5-(PYRIDIN-3-YL)FURAN-2-YL)METHANAMINE	n/a	DrugBank	2.46355998526911	CYP2A6	0	0	n/a	unknown	0
182	hsa01100 Metabolic pathways	CYP2A6	CYP2A6	ARTEMISININ	n/a	PharmGKB	2.46355998526911	CYP2A6	0	0	n/a	unknown	0
183	hsa01100 Metabolic pathways	CYP2A6	CYP2A6	LETROZOLE	n/a	PharmGKB	2.46355998526911	CYP2A6	0	0	n/a	unknown	0
184	hsa01100 Metabolic pathways	CYP2A6	CYP2A6	DOCETAXEL	n/a	PharmGKB	2.46355998526911	CYP2A6	0	0	n/a	unknown	0
185	hsa01100 Metabolic pathways	CYP2A6	CYP2A6	VALPROIC ACID	n/a	PharmGKB	2.46355998526911	CYP2A6	0	0	n/a	unknown	0
186	hsa01100 Metabolic pathways	CYP2A6	CYP2A6	ARTESUNATE	n/a	PharmGKB	2.46355998526911	CYP2A6	0	0	n/a	unknown	0
187	hsa01100 Metabolic pathways	CYP2A6	CYP2A6	COUMARIN	n/a	PharmGKB	2.46355998526911	CYP2A6	0	0	n/a	unknown	0
188	hsa01100 Metabolic pathways	CYP2A6	CYP2A6	CAFFEINE	n/a	PharmGKB	2.46355998526911	CYP2A6	0	0	n/a	unknown	0
189	hsa01100 Metabolic pathways	CYP3A7	CYP3A7	TESMILIFENE	n/a	TdgClinicalTrial	2.46355998526911	CYP3A7	0	0	n/a	unknown	0
190	hsa01100 Metabolic pathways	CYP3A7	CYP3A7	CORTISONE ACETATE	n/a	PharmGKB	2.46355998526911	CYP3A7	0	0	n/a	unknown	0
191	hsa01100 Metabolic pathways	CYP2B6	CYP2B6	PHENOBARBITAL	n/a	PharmGKB	2.46355998526911	CYP2B6	0	0	n/a	unknown	0
192	hsa01100 Metabolic pathways	CYP2B6	CYP2B6	ARTEMISININ	n/a	PharmGKB	2.46355998526911	CYP2B6	0	0	n/a	unknown	0
193	hsa01100 Metabolic pathways	CYP2B6	CYP2B6	MEPHENYTOIN	n/a	PharmGKB	2.46355998526911	CYP2B6	0	0	n/a	unknown	0
194	hsa01100 Metabolic pathways	CYP2B6	CYP2B6	MIDAZOLAM	n/a	PharmGKB	2.46355998526911	CYP2B6	0	0	n/a	unknown	0
195	hsa01100 Metabolic pathways	CYP2B6	CYP2B6	3,4-METHYLENEDIOXYMETHAMPHETAMINE	n/a	PharmGKB	2.46355998526911	CYP2B6	0	0	n/a	unknown	0
196	hsa01100 Metabolic pathways	CYP2B6	CYP2B6	BUPROPION	n/a	PharmGKB	2.46355998526911	CYP2B6	0	0	n/a	unknown	0
197	hsa01100 Metabolic pathways	CYP2B6	CYP2B6	THIOTEPA	n/a	PharmGKB	2.46355998526911	CYP2B6	0	0	n/a	unknown	0
198	hsa01100 Metabolic pathways	CYP2B6	CYP2B6	ETHINYL ESTRADIOL	n/a	PharmGKB	2.46355998526911	CYP2B6	0	0	n/a	unknown	0
199	hsa01100 Metabolic pathways	CYP2B6	CYP2B6	AFLATOXIN B1	n/a	PharmGKB	2.46355998526911	CYP2B6	0	0	n/a	unknown	0
200	hsa01100 Metabolic pathways	CYP2B6	CYP2B6	CARBAMAZEPINE	n/a	PharmGKB	2.46355998526911	CYP2B6	0	0	n/a	unknown	0
201	hsa01100 Metabolic pathways	CYP2B6	CYP2B6	NICOTINE	n/a	PharmGKB	2.46355998526911	CYP2B6	0	0	n/a	unknown	0
202	hsa01100 Metabolic pathways	CYP2B6	CYP2B6	IFOSFAMIDE	n/a	PharmGKB	2.46355998526911	CYP2B6	0	0	n/a	unknown	0
203	hsa01100 Metabolic pathways	CYP2B6	CYP2B6	LAMIVUDINE	n/a	PharmGKB	2.46355998526911	CYP2B6	0	0	n/a	unknown	0
204	hsa01100 Metabolic pathways	CYP2B6	CYP2B6	STAVUDINE	n/a	PharmGKB	2.46355998526911	CYP2B6	0	0	n/a	unknown	0
205	hsa01100 Metabolic pathways	CYP2B6	CYP2B6	MEPERIDINE	n/a	PharmGKB	2.46355998526911	CYP2B6	0	0	n/a	unknown	0
206	hsa01100 Metabolic pathways	CYP2B6	CYP2B6	CYCLOHEXYL-PENTYL-MALTOSIDE	n/a	DrugBank	2.46355998526911	CYP2B6	0	0	n/a	unknown	0
207	hsa01100 Metabolic pathways	CYP2B6	CYP2B6	BIFONAZOLE	n/a	DrugBank	2.46355998526911	CYP2B6	0	0	n/a	unknown	0
208	hsa01100 Metabolic pathways	CYP2C19	CYP2C19	CARBAMAZEPINE	n/a	PharmGKB	2.46355998526911	CYP2C19	0	0	n/a	unknown	0
209	hsa01100 Metabolic pathways	CYP2C19	CYP2C19	HEXOBARBITAL	n/a	PharmGKB	2.46355998526911	CYP2C19	0	0	n/a	unknown	0
210	hsa01100 Metabolic pathways	CYP2C19	CYP2C19	FELBAMATE	n/a	PharmGKB	2.46355998526911	CYP2C19	0	0	n/a	unknown	0
211	hsa01100 Metabolic pathways	CYP2C19	CYP2C19	VALPROIC ACID	n/a	PharmGKB	2.46355998526911	CYP2C19	0	0	n/a	unknown	0
212	hsa01100 Metabolic pathways	CYP2C19	CYP2C19	MEPHENYTOIN	n/a	PharmGKB	2.46355998526911	CYP2C19	0	0	n/a	unknown	0
213	hsa01100 Metabolic pathways	CYP2C19	CYP2C19	TENIPOSIDE	n/a	PharmGKB	2.46355998526911	CYP2C19	0	0	n/a	unknown	0
214	hsa01100 Metabolic pathways	CYP2C19	CYP2C19	METHYLPHENOBARBITAL	n/a	PharmGKB	2.46355998526911	CYP2C19	0	0	n/a	unknown	0
215	hsa01100 Metabolic pathways	CYP2C19	CYP2C19	PROGESTERONE	n/a	PharmGKB	2.46355998526911	CYP2C19	0	0	n/a	unknown	0
216	hsa01100 Metabolic pathways	CYP2C19	CYP2C19	MODAFINIL	n/a	PharmGKB	2.46355998526911	CYP2C19	0	0	n/a	unknown	0
217	hsa01100 Metabolic pathways	CYP2C19	CYP2C19	PRASUGREL	n/a	PharmGKB	2.46355998526911	CYP2C19	0	0	n/a	unknown	0
218	hsa01100 Metabolic pathways	CYP2C19	CYP2C19	NEVIRAPINE	n/a	PharmGKB	2.46355998526911	CYP2C19	0	0	n/a	unknown	0
219	hsa01100 Metabolic pathways	CYP2C19	CYP2C19	CLOZAPINE	n/a	PharmGKB	2.46355998526911	CYP2C19	0	0	n/a	unknown	0
220	hsa01100 Metabolic pathways	CYP2C19	CYP2C19	OXCARBAZEPINE	n/a	PharmGKB	2.46355998526911	CYP2C19	0	0	n/a	unknown	0
221	hsa01100 Metabolic pathways	CYP2C19	CYP2C19	PHENOBARBITAL	n/a	PharmGKB	2.46355998526911	CYP2C19	0	0	n/a	unknown	0
222	hsa01100 Metabolic pathways	CYP2C19	CYP2C19	ETHINYL ESTRADIOL	n/a	PharmGKB	2.46355998526911	CYP2C19	0	0	n/a	unknown	0
223	hsa01100 Metabolic pathways	CYP2C19	CYP2C19	CARISOPRODOL	n/a	PharmGKB	2.46355998526911	CYP2C19	0	0	n/a	unknown	0
224	hsa01100 Metabolic pathways	CYP2C19	CYP2C19	KETOCONAZOLE	n/a	PharmGKB	2.46355998526911	CYP2C19	0	0	n/a	unknown	0
225	hsa01100 Metabolic pathways	CYP2C19	CYP2C19	CLOMIPRAMINE	n/a	PharmGKB	2.46355998526911	CYP2C19	0	0	n/a	unknown	0
226	hsa01100 Metabolic pathways	CYP2C19	CYP2C19	DROSPIRENONE	n/a	PharmGKB	2.46355998526911	CYP2C19	0	0	n/a	unknown	0
227	hsa01100 Metabolic pathways	CYP2C19	CYP2C19	INDOMETHACIN	n/a	PharmGKB	2.46355998526911	CYP2C19	0	0	n/a	unknown	0
228	hsa01100 Metabolic pathways	CYP2C19	CYP2C19	VORICONAZOLE	n/a	PharmGKB	2.46355998526911	CYP2C19	0	0	n/a	unknown	0
229	hsa01100 Metabolic pathways	CYP2C19	CYP2C19	CLOBAZAM	n/a	PharmGKB	2.46355998526911	CYP2C19	0	0	n/a	unknown	0
230	hsa01100 Metabolic pathways	CYP2C19	CYP2C19	TOLBUTAMIDE	n/a	PharmGKB	2.46355998526911	CYP2C19	0	0	n/a	unknown	0
231	hsa01100 Metabolic pathways	CYP2C19	CYP2C19	MOCLOBEMIDE	n/a	PharmGKB	2.46355998526911	CYP2C19	0	0	n/a	unknown	0
232	hsa01100 Metabolic pathways	CYP2C19	CYP2C19	TOPIRAMATE	n/a	PharmGKB	2.46355998526911	CYP2C19	0	0	n/a	unknown	0
233	hsa01100 Metabolic pathways	CYP2C19	CYP2C19	ISONIAZID	n/a	DrugBank	2.46355998526911	CYP2C19	0	0	n/a	unknown	0
234	hsa01100 Metabolic pathways	CYP2C8	CYP2C8	ISONIAZID	n/a	DrugBank	2.46355998526911	CYP2C8	0	0	n/a	unknown	0
235	hsa01100 Metabolic pathways	CYP2C8	CYP2C8	PALMITIC ACID	n/a	DrugBank	2.46355998526911	CYP2C8	0	0	n/a	unknown	0
236	hsa01100 Metabolic pathways	CYP2C8	CYP2C8	(5R)-5-(4-{[(2R)-6-HYDROXY-2,5,7,8-TETRAMETHYL-3,4-DIHYDRO-2H-CHROMEN-2-YL]METHOXY}BENZYL)-1,3-THIAZOLIDINE-2,4-DIONE	n/a	DrugBank	2.46355998526911	CYP2C8	0	0	n/a	unknown	0
237	hsa01100 Metabolic pathways	CYP2C8	CYP2C8	ZOLEDRONATE	n/a	PharmGKB	2.46355998526911	CYP2C8	0	0	n/a	unknown	0
238	hsa01100 Metabolic pathways	CYP2C8	CYP2C8	CARBAMAZEPINE	n/a	PharmGKB	2.46355998526911	CYP2C8	0	0	n/a	unknown	0
239	hsa01100 Metabolic pathways	CYP2C8	CYP2C8	CAFFEINE	n/a	PharmGKB	2.46355998526911	CYP2C8	0	0	n/a	unknown	0
240	hsa01100 Metabolic pathways	CYP2C8	CYP2C8	REPAGLINIDE	n/a	PharmGKB	2.46355998526911	CYP2C8	0	0	n/a	unknown	0
241	hsa01100 Metabolic pathways	CYP2C9	CYP2C9	GLIPIZIDE	n/a	PharmGKB	2.46355998526911	CYP2C9	0	0	n/a	unknown	0
242	hsa01100 Metabolic pathways	CYP2C9	CYP2C9	PIROXICAM	n/a	PharmGKB	2.46355998526911	CYP2C9	0	0	n/a	unknown	0
243	hsa01100 Metabolic pathways	CYP2C9	CYP2C9	IRBESARTAN	n/a	PharmGKB	2.46355998526911	CYP2C9	0	0	n/a	unknown	0
244	hsa01100 Metabolic pathways	CYP2C9	CYP2C9	CAFFEINE	n/a	PharmGKB	2.46355998526911	CYP2C9	0	0	n/a	unknown	0
245	hsa01100 Metabolic pathways	CYP2C9	CYP2C9	MELOXICAM	n/a	PharmGKB	2.46355998526911	CYP2C9	0	0	n/a	unknown	0
246	hsa01100 Metabolic pathways	CYP2C9	CYP2C9	HEME C	n/a	DrugBank	2.46355998526911	CYP2C9	0	0	n/a	unknown	0
247	hsa01100 Metabolic pathways	CYP2J2	CYP2J2	ASTEMIZOLE	n/a	PharmGKB	2.46355998526911	CYP2J2	0	0	n/a	unknown	0
248	hsa01100 Metabolic pathways	CYP2J2	CYP2J2	TERFENADINE	n/a	PharmGKB	2.46355998526911	CYP2J2	0	0	n/a	unknown	0
249	hsa01100 Metabolic pathways	CYP3A4	CYP3A4	LOVASTATIN	n/a	PharmGKB	2.46355998526911	CYP3A4	0	0	n/a	unknown	0
250	hsa01100 Metabolic pathways	CYP3A4	CYP3A4	CILOSTAZOL	n/a	PharmGKB	2.46355998526911	CYP3A4	0	0	n/a	unknown	0
251	hsa01100 Metabolic pathways	CYP3A4	CYP3A4	BUSPIRONE	n/a	PharmGKB	2.46355998526911	CYP3A4	0	0	n/a	unknown	0
252	hsa01100 Metabolic pathways	CYP3A4	CYP3A4	ONDANSETRON	n/a	PharmGKB	2.46355998526911	CYP3A4	0	0	n/a	unknown	0
253	hsa01100 Metabolic pathways	CYP3A4	CYP3A4	VERAPAMIL	n/a	PharmGKB	2.46355998526911	CYP3A4	0	0	n/a	unknown	0
254	hsa01100 Metabolic pathways	CYP3A4	CYP3A4	CAFFEINE	n/a	PharmGKB	2.46355998526911	CYP3A4	0	0	n/a	unknown	0
255	hsa01100 Metabolic pathways	CYP3A4	CYP3A4	TERFENADINE	n/a	PharmGKB	2.46355998526911	CYP3A4	0	0	n/a	unknown	0
256	hsa01100 Metabolic pathways	CYP3A4	CYP3A4	NISOLDIPINE	n/a	PharmGKB	2.46355998526911	CYP3A4	0	0	n/a	unknown	0
257	hsa01100 Metabolic pathways	CYP3A4	CYP3A4	FELODIPINE	n/a	PharmGKB	2.46355998526911	CYP3A4	0	0	n/a	unknown	0
258	hsa01100 Metabolic pathways	CYP3A4	CYP3A4	CISAPRIDE	n/a	PharmGKB	2.46355998526911	CYP3A4	0	0	n/a	unknown	0
259	hsa01100 Metabolic pathways	CYP3A4	CYP3A4	CARBAMAZEPINE	n/a	PharmGKB	2.46355998526911	CYP3A4	0	0	n/a	unknown	0
260	hsa01100 Metabolic pathways	CYP3A4	CYP3A4	SIMVASTATIN	n/a	PharmGKB	2.46355998526911	CYP3A4	0	0	n/a	unknown	0
261	hsa01100 Metabolic pathways	CYP3A4	CYP3A4	ZALEPLON	n/a	PharmGKB	2.46355998526911	CYP3A4	0	0	n/a	unknown	0
262	hsa01100 Metabolic pathways	CYP3A4	CYP3A4	ERLOTINIB	n/a	PharmGKB	2.46355998526911	CYP3A4	0	0	n/a	unknown	0
263	hsa01100 Metabolic pathways	CYP3A4	CYP3A4	NITRENDIPINE	n/a	PharmGKB	2.46355998526911	CYP3A4	0	0	n/a	unknown	0
264	hsa01100 Metabolic pathways	CYP3A4	CYP3A4	RISPERIDONE	n/a	PharmGKB	2.46355998526911	CYP3A4	0	0	n/a	unknown	0
265	hsa01100 Metabolic pathways	CYP3A4	CYP3A4	FINASTERIDE	n/a	PharmGKB	2.46355998526911	CYP3A4	0	0	n/a	unknown	0
266	hsa01100 Metabolic pathways	CYP3A4	CYP3A4	ALFENTANIL	n/a	PharmGKB	2.46355998526911	CYP3A4	0	0	n/a	unknown	0
267	hsa01100 Metabolic pathways	CYP3A4	CYP3A4	DOCETAXEL	n/a	PharmGKB	2.46355998526911	CYP3A4	0	0	n/a	unknown	0
268	hsa01100 Metabolic pathways	CYP3A4	CYP3A4	PIMOZIDE	n/a	PharmGKB	2.46355998526911	CYP3A4	0	0	n/a	unknown	0
269	hsa01100 Metabolic pathways	CYP3A4	CYP3A4	ARIPIPRAZOLE	n/a	PharmGKB	2.46355998526911	CYP3A4	0	0	n/a	unknown	0
270	hsa01100 Metabolic pathways	CYP3A4	CYP3A4	PROGESTERONE	n/a	PharmGKB	2.46355998526911	CYP3A4	0	0	n/a	unknown	0
271	hsa01100 Metabolic pathways	CYP3A4	CYP3A4	DILTIAZEM	n/a	PharmGKB	2.46355998526911	CYP3A4	0	0	n/a	unknown	0
272	hsa01100 Metabolic pathways	CYP3A4	CYP3A4	DOMPERIDONE	n/a	PharmGKB	2.46355998526911	CYP3A4	0	0	n/a	unknown	0
273	hsa01100 Metabolic pathways	CYP3A4	CYP3A4	TRIAZOLAM	n/a	PharmGKB	2.46355998526911	CYP3A4	0	0	n/a	unknown	0
274	hsa01100 Metabolic pathways	CYP3A4	CYP3A4	CLARITHROMYCIN	n/a	PharmGKB	2.46355998526911	CYP3A4	0	0	n/a	unknown	0
275	hsa01100 Metabolic pathways	CYP3A4	CYP3A4	LERCANIDIPINE	n/a	PharmGKB	2.46355998526911	CYP3A4	0	0	n/a	unknown	0
276	hsa01100 Metabolic pathways	CYP3A4	CYP3A4	RITONAVIR	n/a	PharmGKB	2.46355998526911	CYP3A4	0	0	n/a	unknown	0
277	hsa01100 Metabolic pathways	CYP3A4	CYP3A4	SALMETEROL	n/a	PharmGKB	2.46355998526911	CYP3A4	0	0	n/a	unknown	0
278	hsa01100 Metabolic pathways	CYP3A4	CYP3A4	ASTEMIZOLE	n/a	PharmGKB	2.46355998526911	CYP3A4	0	0	n/a	unknown	0
279	hsa01100 Metabolic pathways	CYP3A4	CYP3A4	EPLERENONE	n/a	PharmGKB	2.46355998526911	CYP3A4	0	0	n/a	unknown	0
280	hsa01100 Metabolic pathways	CYP3A4	CYP3A4	TICAGRELOR	n/a	PharmGKB	2.46355998526911	CYP3A4	0	0	n/a	unknown	0
281	hsa01100 Metabolic pathways	CYP3A4	CYP3A4	LIDOCAINE	n/a	PharmGKB	2.46355998526911	CYP3A4	0	0	n/a	unknown	0
282	hsa01100 Metabolic pathways	CYP3A4	CYP3A4	ALPRAZOLAM	n/a	PharmGKB	2.46355998526911	CYP3A4	0	0	n/a	unknown	0
283	hsa01100 Metabolic pathways	CYP3A4	CYP3A4	PALIPERIDONE	n/a	DrugBank	2.46355998526911	CYP3A4	0	0	n/a	unknown	0
284	hsa01100 Metabolic pathways	CYP3A4	CYP3A4	ERYTHROMYCIN	n/a	DrugBank	2.46355998526911	CYP3A4	0	0	n/a	unknown	0
285	hsa01100 Metabolic pathways	CYP3A4	CYP3A4	PRADEFOVIR MESYLATE	n/a	DrugBank	2.46355998526911	CYP3A4	0	0	n/a	unknown	0
286	hsa01100 Metabolic pathways	CYP3A4	CYP3A4	ISONIAZID	n/a	DrugBank	2.46355998526911	CYP3A4	0	0	n/a	unknown	0
287	hsa01100 Metabolic pathways	CYP3A4	CYP3A4	TESMILIFENE	n/a	TdgClinicalTrial	2.46355998526911	CYP3A4	0	0	n/a	unknown	0
288	hsa01100 Metabolic pathways	CYP3A5	CYP3A5	CLARITHROMYCIN	n/a	PharmGKB	2.46355998526911	CYP3A5	0	0	n/a	unknown	0
289	hsa01100 Metabolic pathways	CYP3A5	CYP3A5	ALFENTANIL	n/a	PharmGKB	2.46355998526911	CYP3A5	0	0	n/a	unknown	0
290	hsa01100 Metabolic pathways	CYP3A5	CYP3A5	ARIPIPRAZOLE	n/a	PharmGKB	2.46355998526911	CYP3A5	0	0	n/a	unknown	0
291	hsa01100 Metabolic pathways	CYP3A5	CYP3A5	CAFFEINE	n/a	PharmGKB	2.46355998526911	CYP3A5	0	0	n/a	unknown	0
292	hsa01100 Metabolic pathways	CYP3A5	CYP3A5	PROGESTERONE	n/a	PharmGKB	2.46355998526911	CYP3A5	0	0	n/a	unknown	0
293	hsa01100 Metabolic pathways	CYP3A5	CYP3A5	PIMOZIDE	n/a	PharmGKB	2.46355998526911	CYP3A5	0	0	n/a	unknown	0
294	hsa01100 Metabolic pathways	CYP3A5	CYP3A5	SALMETEROL	n/a	PharmGKB	2.46355998526911	CYP3A5	0	0	n/a	unknown	0
295	hsa01100 Metabolic pathways	CYP3A5	CYP3A5	ASTEMIZOLE	n/a	PharmGKB	2.46355998526911	CYP3A5	0	0	n/a	unknown	0
296	hsa01100 Metabolic pathways	CYP3A5	CYP3A5	BUSPIRONE	n/a	PharmGKB	2.46355998526911	CYP3A5	0	0	n/a	unknown	0
297	hsa01100 Metabolic pathways	CYP3A5	CYP3A5	LIDOCAINE	n/a	PharmGKB	2.46355998526911	CYP3A5	0	0	n/a	unknown	0
298	hsa01100 Metabolic pathways	CYP3A5	CYP3A5	RITONAVIR	n/a	PharmGKB	2.46355998526911	CYP3A5	0	0	n/a	unknown	0
299	hsa01100 Metabolic pathways	CYP3A5	CYP3A5	ERLOTINIB	n/a	PharmGKB	2.46355998526911	CYP3A5	0	0	n/a	unknown	0
300	hsa01100 Metabolic pathways	CYP3A5	CYP3A5	SIMVASTATIN	n/a	PharmGKB	2.46355998526911	CYP3A5	0	0	n/a	unknown	0
301	hsa01100 Metabolic pathways	CYP3A5	CYP3A5	FINASTERIDE	n/a	PharmGKB	2.46355998526911	CYP3A5	0	0	n/a	unknown	0
302	hsa01100 Metabolic pathways	CYP3A5	CYP3A5	CILOSTAZOL	n/a	PharmGKB	2.46355998526911	CYP3A5	0	0	n/a	unknown	0
303	hsa01100 Metabolic pathways	CYP3A5	CYP3A5	ZALEPLON	n/a	PharmGKB	2.46355998526911	CYP3A5	0	0	n/a	unknown	0
304	hsa01100 Metabolic pathways	CYP3A5	CYP3A5	TERFENADINE	n/a	PharmGKB	2.46355998526911	CYP3A5	0	0	n/a	unknown	0
305	hsa01100 Metabolic pathways	CYP3A5	CYP3A5	VARDENAFIL	n/a	PharmGKB	2.46355998526911	CYP3A5	0	0	n/a	unknown	0
306	hsa01100 Metabolic pathways	CYP3A5	CYP3A5	CISAPRIDE	n/a	PharmGKB	2.46355998526911	CYP3A5	0	0	n/a	unknown	0
307	hsa01100 Metabolic pathways	CYP3A5	CYP3A5	ALPRAZOLAM	n/a	PharmGKB	2.46355998526911	CYP3A5	0	0	n/a	unknown	0
308	hsa01100 Metabolic pathways	CYP3A5	CYP3A5	FELODIPINE	n/a	PharmGKB	2.46355998526911	CYP3A5	0	0	n/a	unknown	0
309	hsa01100 Metabolic pathways	CYP3A5	CYP3A5	NITRENDIPINE	n/a	PharmGKB	2.46355998526911	CYP3A5	0	0	n/a	unknown	0
310	hsa01100 Metabolic pathways	CYP3A5	CYP3A5	VERAPAMIL	n/a	PharmGKB	2.46355998526911	CYP3A5	0	0	n/a	unknown	0
311	hsa01100 Metabolic pathways	CYP3A5	CYP3A5	DOCETAXEL	n/a	PharmGKB	2.46355998526911	CYP3A5	0	0	n/a	unknown	0
312	hsa01100 Metabolic pathways	CYP3A5	CYP3A5	LERCANIDIPINE	n/a	PharmGKB	2.46355998526911	CYP3A5	0	0	n/a	unknown	0
313	hsa01100 Metabolic pathways	CYP3A5	CYP3A5	DILTIAZEM	n/a	PharmGKB	2.46355998526911	CYP3A5	0	0	n/a	unknown	0
314	hsa01100 Metabolic pathways	CYP3A5	CYP3A5	TRIAZOLAM	n/a	PharmGKB	2.46355998526911	CYP3A5	0	0	n/a	unknown	0
315	hsa01100 Metabolic pathways	CYP3A5	CYP3A5	ONDANSETRON	n/a	PharmGKB	2.46355998526911	CYP3A5	0	0	n/a	unknown	0
316	hsa01100 Metabolic pathways	CYP3A5	CYP3A5	NISOLDIPINE	n/a	PharmGKB	2.46355998526911	CYP3A5	0	0	n/a	unknown	0
317	hsa01100 Metabolic pathways	CYP3A5	CYP3A5	LOVASTATIN	n/a	PharmGKB	2.46355998526911	CYP3A5	0	0	n/a	unknown	0
318	hsa01100 Metabolic pathways	CYP3A5	CYP3A5	EPLERENONE	n/a	PharmGKB	2.46355998526911	CYP3A5	0	0	n/a	unknown	0
319	hsa01100 Metabolic pathways	CYP3A5	CYP3A5	NIFEDIPINE	n/a	PharmGKB	2.46355998526911	CYP3A5	0	0	n/a	unknown	0
320	hsa01100 Metabolic pathways	CYP3A5	CYP3A5	CARBAMAZEPINE	n/a	PharmGKB	2.46355998526911	CYP3A5	0	0	n/a	unknown	0
321	hsa01100 Metabolic pathways	CYP3A5	CYP3A5	DOMPERIDONE	n/a	PharmGKB	2.46355998526911	CYP3A5	0	0	n/a	unknown	0
322	hsa01100 Metabolic pathways	CYP3A5	CYP3A5	TESMILIFENE	n/a	TdgClinicalTrial	2.46355998526911	CYP3A5	0	0	n/a	unknown	0
323	hsa01100 Metabolic pathways	CYP3A5	CYP3A5	PALIPERIDONE	n/a	DrugBank	2.46355998526911	CYP3A5	0	0	n/a	unknown	0
324	hsa01100 Metabolic pathways	AK8	AK8	BIS(ADENOSINE)-5'-PENTAPHOSPHATE	n/a	DrugBank	2.46355998526911	AK8	0	0	n/a	unknown	0
325	hsa01100 Metabolic pathways	CYP11A1	CYP11A1	AMINOGLUTETHIMIDE	inhibitor	TTD	2.46355998526911	CYP11A1	0	0	inhibitor	turn-off	0
326	hsa01100 Metabolic pathways	CYP11A1	CYP11A1	AMINOGLUTETHIMIDE	inhibitor	DrugBank	2.46355998526911	CYP11A1	0	0	inhibitor	turn-off	0
327	hsa01100 Metabolic pathways	CYP11A1	CYP11A1	MITOTANE	n/a	GuideToPharmacologyInteractions	2.46355998526911	CYP11A1	0	0	n/a	unknown	0
328	hsa01100 Metabolic pathways	CYP11A1	CYP11A1	AMINOGLUTETHIMIDE	inhibitor	ChEMBL	2.46355998526911	CYP11A1	0	0	inhibitor	turn-off	0
329	hsa01100 Metabolic pathways	CYP11A1	CYP11A1	MITOTANE	inhibitor	ChEMBL	2.46355998526911	CYP11A1	0	0	inhibitor	turn-off	0
330	hsa01100 Metabolic pathways	CYP11B1	CYP11B1	METYRAPONE	n/a	TdgClinicalTrial	2.46355998526911	CYP11B1	0	0	n/a	unknown	0
331	hsa01100 Metabolic pathways	CYP11B1	CYP11B1	METYRAPONE	inhibitor	TTD	2.46355998526911	CYP11B1	0	0	inhibitor	turn-off	0
332	hsa01100 Metabolic pathways	CYP11B1	CYP11B1	MITOTANE	n/a	GuideToPharmacologyInteractions	2.46355998526911	CYP11B1	0	0	n/a	unknown	0
333	hsa01100 Metabolic pathways	CYP11B1	CYP11B1	METYRAPONE	n/a	GuideToPharmacologyInteractions	2.46355998526911	CYP11B1	0	0	n/a	unknown	0
334	hsa01100 Metabolic pathways	CYP11B1	CYP11B1	METYRAPONE	inhibitor	DrugBank	2.46355998526911	CYP11B1	0	0	inhibitor	turn-off	0
335	hsa01100 Metabolic pathways	CYP11B1	CYP11B1	MITOTANE	inducer	DrugBank	2.46355998526911	CYP11B1	0	0	inducer	turn-on	0
336	hsa01100 Metabolic pathways	CYP11B1	CYP11B1	MITOTANE	inhibitor	ChEMBL	2.46355998526911	CYP11B1	0	0	inhibitor	turn-off	0
337	hsa01100 Metabolic pathways	CYP11B1	CYP11B1	METYRAPONE	n/a	TEND	2.46355998526911	CYP11B1	0	0	n/a	unknown	0
338	hsa01100 Metabolic pathways	CYP11B2	CYP11B2	SPIRONOLACTONE	antagonist	DrugBank	2.46355998526911	CYP11B2	0	0	antagonist	turn-off	0
339	hsa01100 Metabolic pathways	CYP17A1	CYP17A1	ABIRATERONE	inhibitor	DrugBank	2.46355998526911	CYP17A1	0	0	inhibitor	turn-off	0
340	hsa01100 Metabolic pathways	CYP17A1	CYP17A1	PROGESTERONE	inhibitor	DrugBank	2.46355998526911	CYP17A1	0	0	inhibitor	turn-off	0
341	hsa01100 Metabolic pathways	CYP17A1	CYP17A1	GALETERONE	n/a	TdgClinicalTrial	2.46355998526911	CYP17A1	0	0	n/a	unknown	0
342	hsa01100 Metabolic pathways	CYP17A1	CYP17A1	ORTERONEL	n/a	TdgClinicalTrial	2.46355998526911	CYP17A1	0	0	n/a	unknown	0
343	hsa01100 Metabolic pathways	CYP17A1	CYP17A1	ABIRATERONE	n/a	TdgClinicalTrial	2.46355998526911	CYP17A1	0	0	n/a	unknown	0
344	hsa01100 Metabolic pathways	CYP17A1	CYP17A1	ABIRATERONE	n/a	GuideToPharmacologyInteractions	2.46355998526911	CYP17A1	0	0	n/a	unknown	0
345	hsa01100 Metabolic pathways	CYP17A1	CYP17A1	ORTERONEL	inhibitor	CancerCommons	2.46355998526911	CYP17A1	0	0	inhibitor	turn-off	0
346	hsa01100 Metabolic pathways	CYP17A1	CYP17A1	ABIRATERONE ACETATE	inhibitor	CancerCommons	2.46355998526911	CYP17A1	0	0	inhibitor	turn-off	0
347	hsa01100 Metabolic pathways	CYP17A1	CYP17A1	ABIRATERONE ACETATE	inhibitor	ChEMBL	2.46355998526911	CYP17A1	0	0	inhibitor	turn-off	0
348	hsa01100 Metabolic pathways	CYP19A1	CYP19A1	NICOTINE	n/a	DrugBank	2.46355998526911	CYP19A1	0	0	n/a	unknown	0
349	hsa01100 Metabolic pathways	CYP19A1	CYP19A1	EXEMESTANE	inhibitor	DrugBank	2.46355998526911	CYP19A1	0	0	inhibitor	turn-off	0
350	hsa01100 Metabolic pathways	CYP19A1	CYP19A1	ANASTROZOLE	inhibitor	DrugBank	2.46355998526911	CYP19A1	0	0	inhibitor	turn-off	0
351	hsa01100 Metabolic pathways	CYP19A1	CYP19A1	TESTOLACTONE	inhibitor	DrugBank	2.46355998526911	CYP19A1	0	0	inhibitor	turn-off	0
352	hsa01100 Metabolic pathways	CYP19A1	CYP19A1	AMINOGLUTETHIMIDE	inhibitor	DrugBank	2.46355998526911	CYP19A1	0	0	inhibitor	turn-off	0
353	hsa01100 Metabolic pathways	CYP19A1	CYP19A1	KETOCONAZOLE	n/a	DrugBank	2.46355998526911	CYP19A1	0	0	n/a	unknown	0
354	hsa01100 Metabolic pathways	CYP19A1	CYP19A1	LETROZOLE	antagonist	DrugBank	2.46355998526911	CYP19A1	0	0	antagonist	turn-off	0
355	hsa01100 Metabolic pathways	CYP19A1	CYP19A1	2-METHOXYESTRADIOL	n/a	DrugBank	2.46355998526911	CYP19A1	0	0	n/a	unknown	0
356	hsa01100 Metabolic pathways	CYP19A1	CYP19A1	ANASTROZOLE	inhibitor	TTD	2.46355998526911	CYP19A1	0	0	inhibitor	turn-off	0
357	hsa01100 Metabolic pathways	CYP19A1	CYP19A1	AMINOGLUTETHIMIDE	inhibitor	TTD	2.46355998526911	CYP19A1	0	0	inhibitor	turn-off	0
358	hsa01100 Metabolic pathways	CYP19A1	CYP19A1	TESTOLACTONE	inhibitor	TTD	2.46355998526911	CYP19A1	0	0	inhibitor	turn-off	0
359	hsa01100 Metabolic pathways	CYP19A1	CYP19A1	LETROZOLE	inhibitor	TTD	2.46355998526911	CYP19A1	0	0	inhibitor	turn-off	0
360	hsa01100 Metabolic pathways	CYP19A1	CYP19A1	TESTOLACTONE	n/a	TEND	2.46355998526911	CYP19A1	0	0	n/a	unknown	0
361	hsa01100 Metabolic pathways	CYP19A1	CYP19A1	AMINOGLUTETHIMIDE	n/a	TEND	2.46355998526911	CYP19A1	0	0	n/a	unknown	0
362	hsa01100 Metabolic pathways	CYP19A1	CYP19A1	LETROZOLE	n/a	TEND	2.46355998526911	CYP19A1	0	0	n/a	unknown	0
363	hsa01100 Metabolic pathways	CYP19A1	CYP19A1	ANASTROZOLE	n/a	TEND	2.46355998526911	CYP19A1	0	0	n/a	unknown	0
364	hsa01100 Metabolic pathways	CYP19A1	CYP19A1	EXEMESTANE	n/a	TEND	2.46355998526911	CYP19A1	0	0	n/a	unknown	0
365	hsa01100 Metabolic pathways	CYP19A1	CYP19A1	LETROZOLE	n/a	GuideToPharmacologyInteractions	2.46355998526911	CYP19A1	0	0	n/a	unknown	0
366	hsa01100 Metabolic pathways	CYP19A1	CYP19A1	TESTOLACTONE	n/a	GuideToPharmacologyInteractions	2.46355998526911	CYP19A1	0	0	n/a	unknown	0
367	hsa01100 Metabolic pathways	CYP19A1	CYP19A1	EXEMESTANE	n/a	GuideToPharmacologyInteractions	2.46355998526911	CYP19A1	0	0	n/a	unknown	0
368	hsa01100 Metabolic pathways	CYP19A1	CYP19A1	AMINOGLUTETHIMIDE	n/a	GuideToPharmacologyInteractions	2.46355998526911	CYP19A1	0	0	n/a	unknown	0
369	hsa01100 Metabolic pathways	CYP19A1	CYP19A1	ANASTROZOLE	n/a	GuideToPharmacologyInteractions	2.46355998526911	CYP19A1	0	0	n/a	unknown	0
370	hsa01100 Metabolic pathways	CYP19A1	CYP19A1	LETROZOLE	n/a	TdgClinicalTrial	2.46355998526911	CYP19A1	0	0	n/a	unknown	0
371	hsa01100 Metabolic pathways	CYP19A1	CYP19A1	TESTOLACTONE	n/a	TdgClinicalTrial	2.46355998526911	CYP19A1	0	0	n/a	unknown	0
372	hsa01100 Metabolic pathways	CYP19A1	CYP19A1	AMINOGLUTETHIMIDE	n/a	TdgClinicalTrial	2.46355998526911	CYP19A1	0	0	n/a	unknown	0
373	hsa01100 Metabolic pathways	CYP19A1	CYP19A1	ANASTROZOLE	n/a	TdgClinicalTrial	2.46355998526911	CYP19A1	0	0	n/a	unknown	0
374	hsa01100 Metabolic pathways	CYP19A1	CYP19A1	ATAMESTANE	n/a	TdgClinicalTrial	2.46355998526911	CYP19A1	0	0	n/a	unknown	0
375	hsa01100 Metabolic pathways	CYP19A1	CYP19A1	EXEMESTANE	n/a	TdgClinicalTrial	2.46355998526911	CYP19A1	0	0	n/a	unknown	0
376	hsa01100 Metabolic pathways	CYP19A1	CYP19A1	TESTOLACTONE	inhibitor	ChEMBL	2.46355998526911	CYP19A1	0	0	inhibitor	turn-off	0
377	hsa01100 Metabolic pathways	CYP19A1	CYP19A1	EXEMESTANE	inhibitor	ChEMBL	2.46355998526911	CYP19A1	0	0	inhibitor	turn-off	0
378	hsa01100 Metabolic pathways	CYP19A1	CYP19A1	AMINOGLUTETHIMIDE	inhibitor	ChEMBL	2.46355998526911	CYP19A1	0	0	inhibitor	turn-off	0
379	hsa01100 Metabolic pathways	CYP19A1	CYP19A1	ANASTROZOLE	inhibitor	ChEMBL	2.46355998526911	CYP19A1	0	0	inhibitor	turn-off	0
380	hsa01100 Metabolic pathways	CYP19A1	CYP19A1	LETROZOLE	inhibitor	ChEMBL	2.46355998526911	CYP19A1	0	0	inhibitor	turn-off	0
381	hsa01100 Metabolic pathways	CYP19A1	CYP19A1	ANASTROZOLE	n/a	PharmGKB	2.46355998526911	CYP19A1	0	0	n/a	unknown	0
382	hsa01100 Metabolic pathways	CYP19A1	CYP19A1	EXEMESTANE	n/a	PharmGKB	2.46355998526911	CYP19A1	0	0	n/a	unknown	0
383	hsa01100 Metabolic pathways	CYP19A1	CYP19A1	LETROZOLE	n/a	PharmGKB	2.46355998526911	CYP19A1	0	0	n/a	unknown	0
384	hsa01100 Metabolic pathways	CYP19A1	CYP19A1	ANASTROZOLE	inhibitor	TALC	2.46355998526911	CYP19A1	0	0	inhibitor	turn-off	0
385	hsa01100 Metabolic pathways	CYP21A2	CYP21A2	KETOCONAZOLE	n/a	DrugBank	2.46355998526911	CYP21A2	0	0	n/a	unknown	0
386	hsa01100 Metabolic pathways	ADSS	ADSS	L-ASPARTIC ACID	n/a	DrugBank	2.46355998526911	ADSS	0	0	n/a	unknown	0
387	hsa01100 Metabolic pathways	CYP26A1	CYP26A1	TALAROZOLE	n/a	TdgClinicalTrial	2.46355998526911	CYP26A1	0	0	n/a	unknown	0
388	hsa01100 Metabolic pathways	CYP26A1	CYP26A1	LIAROZOLE	n/a	TdgClinicalTrial	2.46355998526911	CYP26A1	0	0	n/a	unknown	0
389	hsa01100 Metabolic pathways	CYP26A1	CYP26A1	RAMBAZOLE	inhibitor	TTD	2.46355998526911	CYP26A1	0	0	inhibitor	turn-off	0
390	hsa01100 Metabolic pathways	CYP27B1	CYP27B1	ALFACALCIDOL	n/a	DrugBank	2.46355998526911	CYP27B1	0	0	n/a	unknown	0
391	hsa01100 Metabolic pathways	CYP51A1	CYP51A1	METRONIDAZOLE	n/a	DrugBank	2.46355998526911	CYP51A1	0	0	n/a	unknown	0
392	hsa01100 Metabolic pathways	CYP51A1	CYP51A1	1-[(2S)-2-[(4-CHLOROBENZYL)OXY]-2-(2,4-DICHLOROPHENYL)ETHYL]-1H-IMIDAZOLE	n/a	DrugBank	2.46355998526911	CYP51A1	0	0	n/a	unknown	0
393	hsa01100 Metabolic pathways	CYP51A1	CYP51A1	TIOCONAZOLE	inhibitor	DrugBank	2.46355998526911	CYP51A1	0	0	inhibitor	turn-off	0
394	hsa01100 Metabolic pathways	CYP51A1	CYP51A1	ERYTHROMYCIN	n/a	DrugBank	2.46355998526911	CYP51A1	0	0	n/a	unknown	0
395	hsa01100 Metabolic pathways	CYP51A1	CYP51A1	RIFAMPICIN	n/a	DrugBank	2.46355998526911	CYP51A1	0	0	n/a	unknown	0
396	hsa01100 Metabolic pathways	CYP51A1	CYP51A1	ITRACONAZOLE	inhibitor	DrugBank	2.46355998526911	CYP51A1	0	0	inhibitor	turn-off	0
397	hsa01100 Metabolic pathways	DGKA	DGKA	VITAMIN E	n/a	DrugBank	2.46355998526911	DGKA	0	0	n/a	unknown	0
398	hsa01100 Metabolic pathways	DGKG	DGKG	PHOSPHATIDYLSERINE	n/a	DrugBank	2.46355998526911	DGKG	0	0	n/a	unknown	0
399	hsa01100 Metabolic pathways	DAO	DAO	IMINO-TRYPTOPHAN	n/a	DrugBank	2.46355998526911	DAO	0	0	n/a	unknown	0
400	hsa01100 Metabolic pathways	DAO	DAO	D-TRYPTOPHAN	n/a	DrugBank	2.46355998526911	DAO	0	0	n/a	unknown	0
401	hsa01100 Metabolic pathways	DAO	DAO	FLAVIN-ADENINE DINUCLEOTIDE-N5-ISOBUTYL KETONE	n/a	DrugBank	2.46355998526911	DAO	0	0	n/a	unknown	0
402	hsa01100 Metabolic pathways	DAO	DAO	BENZOIC ACID	n/a	DrugBank	2.46355998526911	DAO	0	0	n/a	unknown	0
403	hsa01100 Metabolic pathways	DAO	DAO	(2E)-3-(3,4-DIHYDROXYPHENYL)-2-IMINOPROPANOIC ACID	n/a	DrugBank	2.46355998526911	DAO	0	0	n/a	unknown	0
404	hsa01100 Metabolic pathways	DBH	DBH	NEPICASTAT	n/a	TdgClinicalTrial	2.46355998526911	DBH	0	0	n/a	unknown	0
405	hsa01100 Metabolic pathways	DBH	DBH	DISULFIRAM	inhibitor	DrugBank	2.46355998526911	DBH	0	0	inhibitor	turn-off	0
406	hsa01100 Metabolic pathways	DBH	DBH	DOPAMINE	ligand	DrugBank	2.46355998526911	DBH	0	0	ligand	unknown	0
407	hsa01100 Metabolic pathways	DBH	DBH	NEPICASTAT	n/a	GuideToPharmacologyInteractions	2.46355998526911	DBH	0	0	n/a	unknown	0
408	hsa01100 Metabolic pathways	DBH	DBH	NICOTINE	n/a	PharmGKB	2.46355998526911	DBH	0	0	n/a	unknown	0
409	hsa01100 Metabolic pathways	NAGS	NAGS	SODIUM BENZOATE	n/a	PharmGKB	2.46355998526911	NAGS	0	0	n/a	unknown	0
410	hsa01100 Metabolic pathways	NAGS	NAGS	L-GLUTAMIC ACID	n/a	DrugBank	2.46355998526911	NAGS	0	0	n/a	unknown	0
411	hsa01100 Metabolic pathways	PHOSPHO1	PHOSPHO1	CHOLINE	product of	DrugBank	2.46355998526911	PHOSPHO1	0	0	product of	unknown	0
412	hsa01100 Metabolic pathways	DCK	DCK	2'-DEOXYCYTIDINE	n/a	DrugBank	2.46355998526911	DCK	0	0	n/a	unknown	0
413	hsa01100 Metabolic pathways	DCK	DCK	FLUDARABINE	agonist	DrugBank	2.46355998526911	DCK	0	0	agonist	turn-on	0
414	hsa01100 Metabolic pathways	DCK	DCK	FLUDARABINE	n/a	TdgClinicalTrial	2.46355998526911	DCK	0	0	n/a	unknown	0
415	hsa01100 Metabolic pathways	DDC	DDC	CARBIDOPA	inhibitor	ChEMBL	2.46355998526911	DDC	0	0	inhibitor	turn-off	0
416	hsa01100 Metabolic pathways	DDC	DDC	CARBIDOPA	n/a	TdgClinicalTrial	2.46355998526911	DDC	0	0	n/a	unknown	0
420	hsa01100 Metabolic pathways	DDC	DDC	METHYLDOPA	n/a	DrugBank	2.46355998526911	DDC	0	0	n/a	unknown	0
421	hsa01100 Metabolic pathways	DDC	DDC	CARBIDOPA	inhibitor	DrugBank	2.46355998526911	DDC	0	0	inhibitor	turn-off	0
422	hsa01100 Metabolic pathways	DDC	DDC	PYRIDOXAL PHOSPHATE	cofactor	DrugBank	2.46355998526911	DDC	0	0	cofactor	turn-on	0
423	hsa01100 Metabolic pathways	DDC	DDC	CARBIDOPA	n/a	GuideToPharmacologyInteractions	2.46355998526911	DDC	0	0	n/a	unknown	0
424	hsa01100 Metabolic pathways	DDC	DDC	BENSERAZIDE	n/a	GuideToPharmacologyInteractions	2.46355998526911	DDC	0	0	n/a	unknown	0
426	hsa01100 Metabolic pathways	DDC	DDC	CARBIDOPA	n/a	TEND	2.46355998526911	DDC	0	0	n/a	unknown	0
427	hsa01100 Metabolic pathways	DHFR	DHFR	TRIMETREXATE	inhibitor	DrugBank	2.46355998526911	DHFR	0	0	inhibitor	turn-off	0
428	hsa01100 Metabolic pathways	DHFR	DHFR	5-[3-(2,5-DIMETHOXYPHENYL)PROP-1-YN-1-YL]-6-ETHYLPYRIMIDINE-2,4-DIAMINE	n/a	DrugBank	2.46355998526911	DHFR	0	0	n/a	unknown	0
429	hsa01100 Metabolic pathways	DHFR	DHFR	SRI-9439	n/a	DrugBank	2.46355998526911	DHFR	0	0	n/a	unknown	0
430	hsa01100 Metabolic pathways	DHFR	DHFR	6-(OCTAHYDRO-1H-INDOL-1-YLMETHYL)DECAHYDROQUINAZOLINE-2,4-DIAMINE	n/a	DrugBank	2.46355998526911	DHFR	0	0	n/a	unknown	0
431	hsa01100 Metabolic pathways	DHFR	DHFR	METHOTREXATE	inhibitor	DrugBank	2.46355998526911	DHFR	0	0	inhibitor	turn-off	0
432	hsa01100 Metabolic pathways	DHFR	DHFR	SRI-9662	n/a	DrugBank	2.46355998526911	DHFR	0	0	n/a	unknown	0
433	hsa01100 Metabolic pathways	DHFR	DHFR	PYRIMETHAMINE	inhibitor	DrugBank	2.46355998526911	DHFR	0	0	inhibitor	turn-off	0
434	hsa01100 Metabolic pathways	DHFR	DHFR	(2R,6S)-6-{[METHYL(3,4,5-TRIMETHOXYPHENYL)AMINO]METHYL}-1,2,5,6,7,8-HEXAHYDROQUINAZOLINE-2,4-DIAMINE	n/a	DrugBank	2.46355998526911	DHFR	0	0	n/a	unknown	0
435	hsa01100 Metabolic pathways	DHFR	DHFR	2'-MONOPHOSPHOADENOSINE 5'-DIPHOSPHORIBOSE	n/a	DrugBank	2.46355998526911	DHFR	0	0	n/a	unknown	0
436	hsa01100 Metabolic pathways	DHFR	DHFR	BIOPTERIN	n/a	DrugBank	2.46355998526911	DHFR	0	0	n/a	unknown	0
437	hsa01100 Metabolic pathways	DHFR	DHFR	GENTAMICIN	n/a	DrugBank	2.46355998526911	DHFR	0	0	n/a	unknown	0
438	hsa01100 Metabolic pathways	DHFR	DHFR	2,4-DIAMINO-5-(3,4,5-TRIMETHOXY-BENZYL)-PYRIMIDIN-1-IUM	n/a	DrugBank	2.46355998526911	DHFR	0	0	n/a	unknown	0
439	hsa01100 Metabolic pathways	DHFR	DHFR	PEMETREXED	inhibitor	DrugBank	2.46355998526911	DHFR	0	0	inhibitor	turn-off	0
440	hsa01100 Metabolic pathways	DHFR	DHFR	(4AS)-5-[(2,4-DIAMINOPTERIDIN-6-YL)METHYL]-4A,5-DIHYDRO-2H-DIBENZO[B,F]AZEPIN-8-OL	n/a	DrugBank	2.46355998526911	DHFR	0	0	n/a	unknown	0
441	hsa01100 Metabolic pathways	DHFR	DHFR	TRIMETHOPRIM	inhibitor	DrugBank	2.46355998526911	DHFR	0	0	inhibitor	turn-off	0
442	hsa01100 Metabolic pathways	DHFR	DHFR	PEMETREXED	n/a	TEND	2.46355998526911	DHFR	0	0	n/a	unknown	0
443	hsa01100 Metabolic pathways	DHFR	DHFR	TRIMETREXATE	n/a	TEND	2.46355998526911	DHFR	0	0	n/a	unknown	0
444	hsa01100 Metabolic pathways	DHFR	DHFR	PRALATREXATE	n/a	TEND	2.46355998526911	DHFR	0	0	n/a	unknown	0
445	hsa01100 Metabolic pathways	DHFR	DHFR	PEMETREXED	n/a	ClearityFoundationClinicalTrial	2.46355998526911	DHFR	0	0	n/a	unknown	0
446	hsa01100 Metabolic pathways	DHFR	DHFR	PRALATREXATE	n/a	ClearityFoundationClinicalTrial	2.46355998526911	DHFR	0	0	n/a	unknown	0
449	hsa01100 Metabolic pathways	DHFR	DHFR	TALOTREXIN	n/a	TdgClinicalTrial	2.46355998526911	DHFR	0	0	n/a	unknown	0
450	hsa01100 Metabolic pathways	DHFR	DHFR	PEMETREXED	n/a	TdgClinicalTrial	2.46355998526911	DHFR	0	0	n/a	unknown	0
452	hsa01100 Metabolic pathways	DHFR	DHFR	METHOTREXATE	n/a	TdgClinicalTrial	2.46355998526911	DHFR	0	0	n/a	unknown	0
453	hsa01100 Metabolic pathways	DHFR	DHFR	PRALATREXATE	n/a	TdgClinicalTrial	2.46355998526911	DHFR	0	0	n/a	unknown	0
454	hsa01100 Metabolic pathways	DHFR	DHFR	TRIMETREXATE	n/a	TdgClinicalTrial	2.46355998526911	DHFR	0	0	n/a	unknown	0
455	hsa01100 Metabolic pathways	DHFR	DHFR	PEMETREXED DISODIUM	inhibitor	ChEMBL	2.46355998526911	DHFR	0	0	inhibitor	turn-off	0
456	hsa01100 Metabolic pathways	DHFR	DHFR	METHOTREXATE	inhibitor	ChEMBL	2.46355998526911	DHFR	0	0	inhibitor	turn-off	0
457	hsa01100 Metabolic pathways	DHFR	DHFR	METHOTREXATE SODIUM	inhibitor	ChEMBL	2.46355998526911	DHFR	0	0	inhibitor	turn-off	0
458	hsa01100 Metabolic pathways	DHFR	DHFR	PRALATREXATE	inhibitor	ChEMBL	2.46355998526911	DHFR	0	0	inhibitor	turn-off	0
459	hsa01100 Metabolic pathways	DHFR	DHFR	TRIMETREXATE	n/a	GuideToPharmacologyInteractions	2.46355998526911	DHFR	0	0	n/a	unknown	0
460	hsa01100 Metabolic pathways	DHFR	DHFR	PRALATREXATE	n/a	GuideToPharmacologyInteractions	2.46355998526911	DHFR	0	0	n/a	unknown	0
461	hsa01100 Metabolic pathways	DHFR	DHFR	PEMETREXED	n/a	GuideToPharmacologyInteractions	2.46355998526911	DHFR	0	0	n/a	unknown	0
462	hsa01100 Metabolic pathways	DHFR	DHFR	METHOTREXATE	n/a	GuideToPharmacologyInteractions	2.46355998526911	DHFR	0	0	n/a	unknown	0
463	hsa01100 Metabolic pathways	DHODH	DHODH	OROTIC ACID	n/a	DrugBank	2.46355998526911	DHODH	0	0	n/a	unknown	0
464	hsa01100 Metabolic pathways	DHODH	DHODH	ATOVAQUONE	inhibitor	DrugBank	2.46355998526911	DHODH	0	0	inhibitor	turn-off	0
465	hsa01100 Metabolic pathways	DHODH	DHODH	ANTIPROLIFERATIVE AGENT A771726	n/a	DrugBank	2.46355998526911	DHODH	0	0	n/a	unknown	0
466	hsa01100 Metabolic pathways	DHODH	DHODH	(2Z)-2-CYANO-N-(3'-ETHOXYBIPHENYL-4-YL)-3-HYDROXYBUT-2-ENAMIDE	n/a	DrugBank	2.46355998526911	DHODH	0	0	n/a	unknown	0
467	hsa01100 Metabolic pathways	DHODH	DHODH	(2Z)-N-BIPHENYL-4-YL-2-CYANO-3-CYCLOPROPYL-3-HYDROXYPROP-2-ENAMIDE	n/a	DrugBank	2.46355998526911	DHODH	0	0	n/a	unknown	0
468	hsa01100 Metabolic pathways	DHODH	DHODH	LEFLUNOMIDE	inhibitor	DrugBank	2.46355998526911	DHODH	0	0	inhibitor	turn-off	0
469	hsa01100 Metabolic pathways	DHODH	DHODH	BREQUINAR ANALOG	n/a	DrugBank	2.46355998526911	DHODH	0	0	n/a	unknown	0
470	hsa01100 Metabolic pathways	DHODH	DHODH	2-({[2,3,5,6-TETRAFLUORO-3'-(TRIFLUOROMETHOXY)BIPHENYL-4-YL]AMINO}CARBONYL)CYCLOPENTA-1,3-DIENE-1-CARBOXYLIC ACID	n/a	DrugBank	2.46355998526911	DHODH	0	0	n/a	unknown	0
471	hsa01100 Metabolic pathways	DHODH	DHODH	RIBOFLAVIN MONOPHOSPHATE	n/a	DrugBank	2.46355998526911	DHODH	0	0	n/a	unknown	0
472	hsa01100 Metabolic pathways	DHODH	DHODH	UNDECYLAMINE-N,N-DIMETHYL-N-OXIDE	n/a	DrugBank	2.46355998526911	DHODH	0	0	n/a	unknown	0
473	hsa01100 Metabolic pathways	DHODH	DHODH	3,6,9,12,15-PENTAOXATRICOSAN-1-OL	n/a	DrugBank	2.46355998526911	DHODH	0	0	n/a	unknown	0
474	hsa01100 Metabolic pathways	DHODH	DHODH	2-[4-(4-CHLOROPHENYL)CYCLOHEXYLIDENE]-3,4-DIHYDROXY-1(2H)-NAPHTHALENONE	n/a	DrugBank	2.46355998526911	DHODH	0	0	n/a	unknown	0
475	hsa01100 Metabolic pathways	DHODH	DHODH	TERIFLUNOMIDE	inhibitor	DrugBank	2.46355998526911	DHODH	0	0	inhibitor	turn-off	0
476	hsa01100 Metabolic pathways	DHODH	DHODH	3-{[(3-FLUORO-3'-METHOXYBIPHENYL-4-YL)AMINO]CARBONYL}THIOPHENE-2-CARBOXYLIC ACID	n/a	DrugBank	2.46355998526911	DHODH	0	0	n/a	unknown	0
477	hsa01100 Metabolic pathways	DHODH	DHODH	TERIFLUNOMIDE	inhibitor	ChEMBL	2.46355998526911	DHODH	0	0	inhibitor	turn-off	0
478	hsa01100 Metabolic pathways	DHODH	DHODH	LEFLUNOMIDE	inhibitor	ChEMBL	2.46355998526911	DHODH	0	0	inhibitor	turn-off	0
479	hsa01100 Metabolic pathways	DHODH	DHODH	LEFLUNOMIDE	n/a	PharmGKB	2.46355998526911	DHODH	0	0	n/a	unknown	0
480	hsa01100 Metabolic pathways	DHODH	DHODH	LEFLUNOMIDE	n/a	TEND	2.46355998526911	DHODH	0	0	n/a	unknown	0
481	hsa01100 Metabolic pathways	DHODH	DHODH	LEFLUNOMIDE	n/a	GuideToPharmacologyInteractions	2.46355998526911	DHODH	0	0	n/a	unknown	0
482	hsa01100 Metabolic pathways	DHODH	DHODH	TERIFLUNOMIDE	n/a	GuideToPharmacologyInteractions	2.46355998526911	DHODH	0	0	n/a	unknown	0
483	hsa01100 Metabolic pathways	DHODH	DHODH	TERIFLUNOMIDE	n/a	TdgClinicalTrial	2.46355998526911	DHODH	0	0	n/a	unknown	0
484	hsa01100 Metabolic pathways	DHODH	DHODH	VIDOFLUDIMUS	n/a	TdgClinicalTrial	2.46355998526911	DHODH	0	0	n/a	unknown	0
485	hsa01100 Metabolic pathways	DHODH	DHODH	LEFLUNOMIDE	n/a	TdgClinicalTrial	2.46355998526911	DHODH	0	0	n/a	unknown	0
486	hsa01100 Metabolic pathways	DLAT	DLAT	DIHYDROLIPOIC ACID	n/a	DrugBank	2.46355998526911	DLAT	0	0	n/a	unknown	0
487	hsa01100 Metabolic pathways	DNMT1	DNMT1	DECITABINE	n/a	TEND	2.46355998526911	DNMT1	1	1.63419763105259	n/a	unknown	0
488	hsa01100 Metabolic pathways	DNMT1	DNMT1	IFOSFAMIDE	n/a	TEND	2.46355998526911	DNMT1	1	1.63419763105259	n/a	unknown	0
489	hsa01100 Metabolic pathways	DNMT1	DNMT1	DECITABINE	n/a	TdgClinicalTrial	2.46355998526911	DNMT1	1	1.63419763105259	n/a	unknown	0
490	hsa01100 Metabolic pathways	DNMT1	DNMT1	IFOSFAMIDE	n/a	TdgClinicalTrial	2.46355998526911	DNMT1	1	1.63419763105259	n/a	unknown	0
491	hsa01100 Metabolic pathways	DNMT1	DNMT1	DECITABINE	inhibitor	DrugBank	2.46355998526911	DNMT1	1	1.63419763105259	inhibitor	turn-off	homeostasis
492	hsa01100 Metabolic pathways	DNMT1	DNMT1	PROCAINAMIDE	other/unknown	DrugBank	2.46355998526911	DNMT1	1	1.63419763105259	other/unknown	unknown	0
493	hsa01100 Metabolic pathways	DNMT1	DNMT1	CISPLATINUM	n/a	CIViC	2.46355998526911	DNMT1	1	1.63419763105259	n/a	unknown	0
494	hsa01100 Metabolic pathways	DNMT1	DNMT1	DECITABINE	n/a	CIViC	2.46355998526911	DNMT1	1	1.63419763105259	n/a	unknown	0
495	hsa01100 Metabolic pathways	DNMT1	DNMT1	DECITABINE	inhibitor	ChEMBL	2.46355998526911	DNMT1	1	1.63419763105259	inhibitor	turn-off	homeostasis
496	hsa01100 Metabolic pathways	DNMT3A	DNMT3A	IDARUBICIN	n/a	CIViC	2.46355998526911	DNMT3A	0	0	n/a	unknown	0
497	hsa01100 Metabolic pathways	DNMT3A	DNMT3A	DECITABINE	inhibitor	ChEMBL	2.46355998526911	DNMT3A	0	0	inhibitor	turn-off	0
498	hsa01100 Metabolic pathways	ABAT	ABAT	VIGABATRIN	n/a	TdgClinicalTrial	2.46355998526911	ABAT	0	0	n/a	unknown	0
499	hsa01100 Metabolic pathways	ABAT	ABAT	VALPROIC ACID	n/a	TdgClinicalTrial	2.46355998526911	ABAT	0	0	n/a	unknown	0
500	hsa01100 Metabolic pathways	ABAT	ABAT	TIAGABINE	n/a	TdgClinicalTrial	2.46355998526911	ABAT	0	0	n/a	unknown	0
501	hsa01100 Metabolic pathways	ABAT	ABAT	DIVALPROEX SODIUM	n/a	TdgClinicalTrial	2.46355998526911	ABAT	0	0	n/a	unknown	0
504	hsa01100 Metabolic pathways	ABAT	ABAT	PHENELZINE	inhibitor	DrugBank	2.46355998526911	ABAT	0	0	inhibitor	turn-off	0
505	hsa01100 Metabolic pathways	ABAT	ABAT	(4E)-4-AMINOHEX-4-ENOIC ACID	n/a	DrugBank	2.46355998526911	ABAT	0	0	n/a	unknown	0
506	hsa01100 Metabolic pathways	ABAT	ABAT	PYRUVIC ACID	inhibitor	DrugBank	2.46355998526911	ABAT	0	0	inhibitor	turn-off	0
507	hsa01100 Metabolic pathways	ABAT	ABAT	PYRIDOXAL PHOSPHATE	inhibitor	DrugBank	2.46355998526911	ABAT	0	0	inhibitor	turn-off	0
508	hsa01100 Metabolic pathways	ABAT	ABAT	L-ALANINE	inhibitor	DrugBank	2.46355998526911	ABAT	0	0	inhibitor	turn-off	0
509	hsa01100 Metabolic pathways	ABAT	ABAT	L-GLUTAMIC ACID	n/a	DrugBank	2.46355998526911	ABAT	0	0	n/a	unknown	0
510	hsa01100 Metabolic pathways	ABAT	ABAT	4-AMINO HEXANOIC ACID	n/a	DrugBank	2.46355998526911	ABAT	0	0	n/a	unknown	0
511	hsa01100 Metabolic pathways	ABAT	ABAT	VALPROIC ACID	inhibitor	DrugBank	2.46355998526911	ABAT	0	0	inhibitor	turn-off	0
512	hsa01100 Metabolic pathways	ABAT	ABAT	VIGABATRIN	inhibitor	DrugBank	2.46355998526911	ABAT	0	0	inhibitor	turn-off	0
513	hsa01100 Metabolic pathways	ABAT	ABAT	VIGABATRIN	inhibitor	TTD	2.46355998526911	ABAT	0	0	inhibitor	turn-off	0
514	hsa01100 Metabolic pathways	ABAT	ABAT	L-ALANINE	inhibitor	TTD	2.46355998526911	ABAT	0	0	inhibitor	turn-off	0
515	hsa01100 Metabolic pathways	ABAT	ABAT	PYRUVIC ACID	inhibitor	TTD	2.46355998526911	ABAT	0	0	inhibitor	turn-off	0
516	hsa01100 Metabolic pathways	ABAT	ABAT	PYRIDOXAL PHOSPHATE	inhibitor	TTD	2.46355998526911	ABAT	0	0	inhibitor	turn-off	0
517	hsa01100 Metabolic pathways	ABAT	ABAT	VALPROIC ACID	n/a	TEND	2.46355998526911	ABAT	0	0	n/a	unknown	0
518	hsa01100 Metabolic pathways	ABAT	ABAT	DIVALPROEX SODIUM	n/a	TEND	2.46355998526911	ABAT	0	0	n/a	unknown	0
519	hsa01100 Metabolic pathways	ABAT	ABAT	TIAGABINE	n/a	TEND	2.46355998526911	ABAT	0	0	n/a	unknown	0
520	hsa01100 Metabolic pathways	ABAT	ABAT	VIGABATRIN	n/a	TEND	2.46355998526911	ABAT	0	0	n/a	unknown	0
521	hsa01100 Metabolic pathways	ABAT	ABAT	VIGABATRIN	n/a	GuideToPharmacologyInteractions	2.46355998526911	ABAT	0	0	n/a	unknown	0
522	hsa01100 Metabolic pathways	ABAT	ABAT	VIGABATRIN	inhibitor	ChEMBL	2.46355998526911	ABAT	0	0	inhibitor	turn-off	0
523	hsa01100 Metabolic pathways	DPYD	DPYD	6-CARBOXYMETHYLURACIL	n/a	DrugBank	2.46355998526911	DPYD	0	0	n/a	unknown	0
524	hsa01100 Metabolic pathways	DPYD	DPYD	URACIL	n/a	DrugBank	2.46355998526911	DPYD	0	0	n/a	unknown	0
525	hsa01100 Metabolic pathways	DPYD	DPYD	RIBOFLAVIN MONOPHOSPHATE	n/a	DrugBank	2.46355998526911	DPYD	0	0	n/a	unknown	0
526	hsa01100 Metabolic pathways	DPYD	DPYD	(5S)-5-IODODIHYDRO-2,4(1H,3H)-PYRIMIDINEDIONE	n/a	DrugBank	2.46355998526911	DPYD	0	0	n/a	unknown	0
527	hsa01100 Metabolic pathways	DPYD	DPYD	5-IODOURACIL	n/a	DrugBank	2.46355998526911	DPYD	0	0	n/a	unknown	0
528	hsa01100 Metabolic pathways	DPYD	DPYD	ENILURACIL	n/a	DrugBank	2.46355998526911	DPYD	0	0	n/a	unknown	0
529	hsa01100 Metabolic pathways	DPYD	DPYD	CAPECITABINE	n/a	PharmGKB	2.46355998526911	DPYD	0	0	n/a	unknown	0
530	hsa01100 Metabolic pathways	DPYD	DPYD	RALTITREXED	n/a	PharmGKB	2.46355998526911	DPYD	0	0	n/a	unknown	0
531	hsa01100 Metabolic pathways	DPYD	DPYD	MITOMYCIN	n/a	PharmGKB	2.46355998526911	DPYD	0	0	n/a	unknown	0
532	hsa01100 Metabolic pathways	DPYD	DPYD	TEGAFUR	n/a	PharmGKB	2.46355998526911	DPYD	0	0	n/a	unknown	0
533	hsa01100 Metabolic pathways	DPYD	DPYD	ENILURACIL	n/a	TdgClinicalTrial	2.46355998526911	DPYD	0	0	n/a	unknown	0
534	hsa01100 Metabolic pathways	DTYMK	DTYMK	3'-AZIDO-3'-DEOXYTHYMIDINE-5'-MONOPHOSPHATE	n/a	DrugBank	2.46355998526911	DTYMK	0	0	n/a	unknown	0
535	hsa01100 Metabolic pathways	DTYMK	DTYMK	P1-(5'-ADENOSYL)P5-(5'-(3'AZIDO-3'-DEOXYTHYMIDYL))PENTAPHOSPHATE	n/a	DrugBank	2.46355998526911	DTYMK	0	0	n/a	unknown	0
536	hsa01100 Metabolic pathways	DTYMK	DTYMK	P1-(5'-ADENOSYL)P5-(5'-THYMIDYL)PENTAPHOSPHATE	n/a	DrugBank	2.46355998526911	DTYMK	0	0	n/a	unknown	0
537	hsa01100 Metabolic pathways	DTYMK	DTYMK	PHOSPHOAMINOPHOSPHONIC ACID-ADENYLATE ESTER	n/a	DrugBank	2.46355998526911	DTYMK	0	0	n/a	unknown	0
538	hsa01100 Metabolic pathways	AGXT	AGXT	PYRIDOXAL PHOSPHATE	cofactor	DrugBank	2.46355998526911	AGXT	0	0	cofactor	turn-on	0
539	hsa01100 Metabolic pathways	AGXT	AGXT	GLYCINE	n/a	DrugBank	2.46355998526911	AGXT	0	0	n/a	unknown	0
540	hsa01100 Metabolic pathways	AGXT	AGXT	N'-PYRIDOXYL-LYSINE-5'-MONOPHOSPHATE	n/a	DrugBank	2.46355998526911	AGXT	0	0	n/a	unknown	0
541	hsa01100 Metabolic pathways	AGXT	AGXT	4-(2-AMINOPHENYL)-4-OXOBUTANOIC ACID	n/a	DrugBank	2.46355998526911	AGXT	0	0	n/a	unknown	0
542	hsa01100 Metabolic pathways	AGXT	AGXT	L-SERINE	n/a	DrugBank	2.46355998526911	AGXT	0	0	n/a	unknown	0
543	hsa01100 Metabolic pathways	AGXT	AGXT	L-ALANINE	n/a	DrugBank	2.46355998526911	AGXT	0	0	n/a	unknown	0
544	hsa01100 Metabolic pathways	ECHS1	ECHS1	OCTANOYL-COENZYME A	n/a	DrugBank	2.46355998526911	ECHS1	0	0	n/a	unknown	0
545	hsa01100 Metabolic pathways	ECHS1	ECHS1	ACETOACETYL-COENZYME A	n/a	DrugBank	2.46355998526911	ECHS1	0	0	n/a	unknown	0
546	hsa01100 Metabolic pathways	ECHS1	ECHS1	4-(N,N-DIMETHYLAMINO)CINNAMOYL-COA	n/a	DrugBank	2.46355998526911	ECHS1	0	0	n/a	unknown	0
547	hsa01100 Metabolic pathways	AHCY	AHCY	3-DEAZAADENOSINE	n/a	GuideToPharmacologyInteractions	2.46355998526911	AHCY	0	0	n/a	unknown	0
548	hsa01100 Metabolic pathways	AHCY	AHCY	3'-OXO-ADENOSINE	n/a	DrugBank	2.46355998526911	AHCY	0	0	n/a	unknown	0
549	hsa01100 Metabolic pathways	AHCY	AHCY	D-ERITADENINE	n/a	DrugBank	2.46355998526911	AHCY	0	0	n/a	unknown	0
550	hsa01100 Metabolic pathways	DHFRL1	DHFRL1	7-[2-METHOXY-1-(METHOXYMETHYL)ETHYL]-7H-PYRROLO[3,2-F] QUINAZOLINE-1,3-DIAMINE	n/a	DrugBank	2.46355998526911	DHFRL1	0	0	n/a	unknown	0
551	hsa01100 Metabolic pathways	DHFRL1	DHFRL1	5-(4-METHOXYPHENOXY)-2,4-QUINAZOLINEDIAMINE	n/a	DrugBank	2.46355998526911	DHFRL1	0	0	n/a	unknown	0
552	hsa01100 Metabolic pathways	ENO3	ENO3	2-PHOSPHO-D-GLYCERIC ACID	n/a	DrugBank	2.46355998526911	ENO3	0	0	n/a	unknown	0
553	hsa01100 Metabolic pathways	ENO3	ENO3	PHOSPHONOACETOHYDROXAMIC ACID	n/a	DrugBank	2.46355998526911	ENO3	0	0	n/a	unknown	0
554	hsa01100 Metabolic pathways	ENO3	ENO3	PHOSPHOENOLPYRUVATE	n/a	DrugBank	2.46355998526911	ENO3	0	0	n/a	unknown	0
555	hsa01100 Metabolic pathways	AK1	AK1	BIS(ADENOSINE)-5'-PENTAPHOSPHATE	n/a	DrugBank	2.46355998526911	AK1	0	0	n/a	unknown	0
556	hsa01100 Metabolic pathways	AK2	AK2	BIS(ADENOSINE)-5'-PENTAPHOSPHATE	n/a	DrugBank	2.46355998526911	AK2	0	0	n/a	unknown	0
557	hsa01100 Metabolic pathways	EPHX2	EPHX2	6-{[(CYCLOHEXYLAMINO)CARBONYL]AMINO}HEXANOIC ACID	n/a	DrugBank	2.46355998526911	EPHX2	0	0	n/a	unknown	0
558	hsa01100 Metabolic pathways	EPHX2	EPHX2	N-CYCLOHEXYL-N'-(4-IODOPHENYL)UREA	n/a	DrugBank	2.46355998526911	EPHX2	0	0	n/a	unknown	0
559	hsa01100 Metabolic pathways	EPHX2	EPHX2	4-{[(CYCLOHEXYLAMINO)CARBONYL]AMINO}BUTANOIC ACID	n/a	DrugBank	2.46355998526911	EPHX2	0	0	n/a	unknown	0
560	hsa01100 Metabolic pathways	EPHX2	EPHX2	N-[(CYCLOHEXYLAMINO)CARBONYL]GLYCINE	n/a	DrugBank	2.46355998526911	EPHX2	0	0	n/a	unknown	0
561	hsa01100 Metabolic pathways	EPHX2	EPHX2	7-{[(CYCLOHEXYLAMINO)CARBONYL]AMINO}HEPTANOIC ACID	n/a	DrugBank	2.46355998526911	EPHX2	0	0	n/a	unknown	0
562	hsa01100 Metabolic pathways	EPRS	EPRS	'5'-O-(N-(L-PROLYL)-SULFAMOYL)ADENOSINE	n/a	DrugBank	2.46355998526911	EPRS	0	0	n/a	unknown	0
563	hsa01100 Metabolic pathways	EPRS	EPRS	'5'-O-(N-(L-ALANYL)-SULFAMOYL)ADENOSINE	n/a	DrugBank	2.46355998526911	EPRS	0	0	n/a	unknown	0
564	hsa01100 Metabolic pathways	EPRS	EPRS	5'-O-(N-(L-CYSTEINYL)-SULFAMOYL)ADENOSINE	n/a	DrugBank	2.46355998526911	EPRS	0	0	n/a	unknown	0
565	hsa01100 Metabolic pathways	EPRS	EPRS	L-GLUTAMIC ACID	n/a	DrugBank	2.46355998526911	EPRS	0	0	n/a	unknown	0
566	hsa01100 Metabolic pathways	EPRS	EPRS	L-PROLINE	n/a	DrugBank	2.46355998526911	EPRS	0	0	n/a	unknown	0
567	hsa01100 Metabolic pathways	EPRS	EPRS	HALOFUGINONE	n/a	TdgClinicalTrial	2.46355998526911	EPRS	0	0	n/a	unknown	0
568	hsa01100 Metabolic pathways	ALAD	ALAD	4-OXOSEBACIC ACID	n/a	DrugBank	2.46355998526911	ALAD	1	-1.33248721502179	n/a	unknown	0
569	hsa01100 Metabolic pathways	ALAD	ALAD	3-(2-AMINOETHYL)-4-(AMINOMETHYL)HEPTANEDIOIC ACID	n/a	DrugBank	2.46355998526911	ALAD	1	-1.33248721502179	n/a	unknown	0
570	hsa01100 Metabolic pathways	ALAD	ALAD	PORPHOBILINOGEN	n/a	DrugBank	2.46355998526911	ALAD	1	-1.33248721502179	n/a	unknown	0
571	hsa01100 Metabolic pathways	ALAD	ALAD	AMINOLEVULINIC ACID	inducer	DrugBank	2.46355998526911	ALAD	1	-1.33248721502179	inducer	turn-on	homeostasis
572	hsa01100 Metabolic pathways	ALAD	ALAD	DELTA-AMINO VALERIC ACID	n/a	DrugBank	2.46355998526911	ALAD	1	-1.33248721502179	n/a	unknown	0
573	hsa01100 Metabolic pathways	ALAD	ALAD	5-HYDROXYVALERIC ACID	n/a	DrugBank	2.46355998526911	ALAD	1	-1.33248721502179	n/a	unknown	0
574	hsa01100 Metabolic pathways	ALAD	ALAD	AMINOLEVULINIC ACID	inhibitor	TTD	2.46355998526911	ALAD	1	-1.33248721502179	inhibitor	turn-off	anti-homeostasis
575	hsa01100 Metabolic pathways	ALAS1	ALAS1	PYRIDOXAL PHOSPHATE	cofactor	DrugBank	2.46355998526911	ALAS1	0	0	cofactor	turn-on	0
576	hsa01100 Metabolic pathways	ALAS1	ALAS1	GLYCINE	n/a	DrugBank	2.46355998526911	ALAS1	0	0	n/a	unknown	0
578	hsa01100 Metabolic pathways	ALAS2	ALAS2	GLYCINE	n/a	DrugBank	2.46355998526911	ALAS2	0	0	n/a	unknown	0
579	hsa01100 Metabolic pathways	EXTL2	EXTL2	URIDINE-DIPHOSPHATE-N-ACETYLGLUCOSAMINE	n/a	DrugBank	2.46355998526911	EXTL2	0	0	n/a	unknown	0
580	hsa01100 Metabolic pathways	ALDH1A1	ALDH1A1	THIOTEPA	n/a	PharmGKB	2.46355998526911	ALDH1A1	1	-2.68477328168553	n/a	unknown	0
581	hsa01100 Metabolic pathways	ALDH2	ALDH2	GUANIDINE	n/a	DrugBank	2.46355998526911	ALDH2	1	-2.36388524499781	n/a	unknown	0
582	hsa01100 Metabolic pathways	ALDH2	ALDH2	CROTONALDEHYDE	n/a	DrugBank	2.46355998526911	ALDH2	1	-2.36388524499781	n/a	unknown	0
583	hsa01100 Metabolic pathways	ALDH2	ALDH2	DAIDZIN	n/a	DrugBank	2.46355998526911	ALDH2	1	-2.36388524499781	n/a	unknown	0
584	hsa01100 Metabolic pathways	ALDH2	ALDH2	DISULFIRAM	inhibitor	DrugBank	2.46355998526911	ALDH2	1	-2.36388524499781	inhibitor	turn-off	anti-homeostasis
585	hsa01100 Metabolic pathways	ALDH2	ALDH2	DISULFIRAM	n/a	TEND	2.46355998526911	ALDH2	1	-2.36388524499781	n/a	unknown	0
586	hsa01100 Metabolic pathways	ALDH2	ALDH2	DISULFIRAM	inhibitor	ChEMBL	2.46355998526911	ALDH2	1	-2.36388524499781	inhibitor	turn-off	anti-homeostasis
587	hsa01100 Metabolic pathways	ALDH2	ALDH2	PRUNETIN	n/a	GuideToPharmacologyInteractions	2.46355998526911	ALDH2	1	-2.36388524499781	n/a	unknown	0
588	hsa01100 Metabolic pathways	ALDH2	ALDH2	DISULFIRAM	n/a	TdgClinicalTrial	2.46355998526911	ALDH2	1	-2.36388524499781	n/a	unknown	0
589	hsa01100 Metabolic pathways	ALDH3A1	ALDH3A1	THIOTEPA	n/a	PharmGKB	2.46355998526911	ALDH3A1	0	0	n/a	unknown	0
590	hsa01100 Metabolic pathways	ACSL1	ACSL1	ADENOSINE TRIPHOSPHATE	n/a	DrugBank	2.46355998526911	ACSL1	1	-2.63996977717775	n/a	unknown	0
591	hsa01100 Metabolic pathways	ACSL4	ACSL4	TROGLITAZONE	inhibitor	DrugBank	2.46355998526911	ACSL4	0	0	inhibitor	turn-off	0
592	hsa01100 Metabolic pathways	ACSL4	ACSL4	ROSIGLITAZONE	inhibitor	DrugBank	2.46355998526911	ACSL4	0	0	inhibitor	turn-off	0
593	hsa01100 Metabolic pathways	FAH	FAH	ACETOACETIC ACID	n/a	DrugBank	2.46355998526911	FAH	0	0	n/a	unknown	0
594	hsa01100 Metabolic pathways	FAH	FAH	FUMARATE	n/a	DrugBank	2.46355998526911	FAH	0	0	n/a	unknown	0
595	hsa01100 Metabolic pathways	FASN	FASN	ORLISTAT	inhibitor	DrugBank	2.46355998526911	FASN	0	0	inhibitor	turn-off	0
596	hsa01100 Metabolic pathways	FASN	FASN	CERULENIN	inhibitor	DrugBank	2.46355998526911	FASN	0	0	inhibitor	turn-off	0
597	hsa01100 Metabolic pathways	FASN	FASN	ORLISTAT	n/a	TdgClinicalTrial	2.46355998526911	FASN	0	0	n/a	unknown	0
598	hsa01100 Metabolic pathways	FBP1	FBP1	N-[7-(3-AMINOPHENYL)-5-METHOXY-1,3-BENZOXAZOL-2-YL]-2,5-DICHLOROBENZENESULFONAMIDE	n/a	DrugBank	2.46355998526911	FBP1	0	0	n/a	unknown	0
599	hsa01100 Metabolic pathways	FBP1	FBP1	2,5-DICHLORO-N-[5-METHOXY-7-(6-METHOXYPYRIDIN-3-YL)-1,3-BENZOXAZOL-2-YL]BENZENESULFONAMIDE	n/a	DrugBank	2.46355998526911	FBP1	0	0	n/a	unknown	0
600	hsa01100 Metabolic pathways	FBP1	FBP1	2,5-ANHYDROGLUCITOL-1,6-BIPHOSPHATE	n/a	DrugBank	2.46355998526911	FBP1	0	0	n/a	unknown	0
601	hsa01100 Metabolic pathways	FBP1	FBP1	MDL-29951	n/a	DrugBank	2.46355998526911	FBP1	0	0	n/a	unknown	0
602	hsa01100 Metabolic pathways	FDFT1	FDFT1	BPH-830	n/a	GuideToPharmacologyInteractions	2.46355998526911	FDFT1	0	0	n/a	unknown	0
603	hsa01100 Metabolic pathways	FDFT1	FDFT1	NB-598	n/a	GuideToPharmacologyInteractions	2.46355998526911	FDFT1	0	0	n/a	unknown	0
604	hsa01100 Metabolic pathways	FDPS	FDPS	ALENDRONATE	n/a	GuideToPharmacologyInteractions	2.46355998526911	FDPS	0	0	n/a	unknown	0
605	hsa01100 Metabolic pathways	FDPS	FDPS	RISEDRONATE	n/a	GuideToPharmacologyInteractions	2.46355998526911	FDPS	0	0	n/a	unknown	0
607	hsa01100 Metabolic pathways	FDPS	FDPS	ZOLEDRONIC ACID	n/a	GuideToPharmacologyInteractions	2.46355998526911	FDPS	0	0	n/a	unknown	0
608	hsa01100 Metabolic pathways	FDPS	FDPS	CIMADRONATE	n/a	GuideToPharmacologyInteractions	2.46355998526911	FDPS	0	0	n/a	unknown	0
610	hsa01100 Metabolic pathways	FDPS	FDPS	DIPHOSPHORIC ACID	n/a	GuideToPharmacologyInteractions	2.46355998526911	FDPS	0	0	n/a	unknown	0
611	hsa01100 Metabolic pathways	FDPS	FDPS	PIRIDRONIC ACID	n/a	GuideToPharmacologyInteractions	2.46355998526911	FDPS	0	0	n/a	unknown	0
613	hsa01100 Metabolic pathways	FDPS	FDPS	IBANDRONIC ACID	n/a	GuideToPharmacologyInteractions	2.46355998526911	FDPS	0	0	n/a	unknown	0
616	hsa01100 Metabolic pathways	FDPS	FDPS	PAMIDRONIC ACID	n/a	GuideToPharmacologyInteractions	2.46355998526911	FDPS	0	0	n/a	unknown	0
622	hsa01100 Metabolic pathways	FDPS	FDPS	GERANYL BIPHOSPHONATE	n/a	GuideToPharmacologyInteractions	2.46355998526911	FDPS	0	0	n/a	unknown	0
625	hsa01100 Metabolic pathways	FDPS	FDPS	MINODRONIC ACID	n/a	GuideToPharmacologyInteractions	2.46355998526911	FDPS	0	0	n/a	unknown	0
632	hsa01100 Metabolic pathways	FDPS	FDPS	FARNESYL DIPHOSPHATE	n/a	DrugBank	2.46355998526911	FDPS	0	0	n/a	unknown	0
633	hsa01100 Metabolic pathways	FDPS	FDPS	RISEDRONATE	inhibitor	DrugBank	2.46355998526911	FDPS	0	0	inhibitor	turn-off	0
634	hsa01100 Metabolic pathways	FDPS	FDPS	ALENDRONATE	inhibitor	DrugBank	2.46355998526911	FDPS	0	0	inhibitor	turn-off	0
635	hsa01100 Metabolic pathways	FDPS	FDPS	GERANYLGERANYL DIPHOSPHATE	n/a	DrugBank	2.46355998526911	FDPS	0	0	n/a	unknown	0
636	hsa01100 Metabolic pathways	FDPS	FDPS	GERANYL DIPHOSPHATE	n/a	DrugBank	2.46355998526911	FDPS	0	0	n/a	unknown	0
637	hsa01100 Metabolic pathways	FDPS	FDPS	ISOPENTYL PYROPHOSPHATE	n/a	DrugBank	2.46355998526911	FDPS	0	0	n/a	unknown	0
638	hsa01100 Metabolic pathways	FDPS	FDPS	ISOPENTENYL PYROPHOSPHATE	n/a	DrugBank	2.46355998526911	FDPS	0	0	n/a	unknown	0
639	hsa01100 Metabolic pathways	FDPS	FDPS	RISEDRONATE	n/a	TdgClinicalTrial	2.46355998526911	FDPS	0	0	n/a	unknown	0
641	hsa01100 Metabolic pathways	FDPS	FDPS	ALENDRONATE	n/a	TdgClinicalTrial	2.46355998526911	FDPS	0	0	n/a	unknown	0
642	hsa01100 Metabolic pathways	FDPS	FDPS	ALENDRONATE SODIUM	inhibitor	ChEMBL	2.46355998526911	FDPS	0	0	inhibitor	turn-off	0
643	hsa01100 Metabolic pathways	FDPS	FDPS	RISEDRONATE SODIUM	inhibitor	ChEMBL	2.46355998526911	FDPS	0	0	inhibitor	turn-off	0
644	hsa01100 Metabolic pathways	FDPS	FDPS	PAMIDRONATE DISODIUM	inhibitor	ChEMBL	2.46355998526911	FDPS	0	0	inhibitor	turn-off	0
645	hsa01100 Metabolic pathways	FDPS	FDPS	IBANDRONATE SODIUM	inhibitor	ChEMBL	2.46355998526911	FDPS	0	0	inhibitor	turn-off	0
646	hsa01100 Metabolic pathways	FDPS	FDPS	ZOLEDRONIC ACID	inhibitor	ChEMBL	2.46355998526911	FDPS	0	0	inhibitor	turn-off	0
647	hsa01100 Metabolic pathways	FDPS	FDPS	ALENDRONATE	n/a	TEND	2.46355998526911	FDPS	0	0	n/a	unknown	0
648	hsa01100 Metabolic pathways	FDPS	FDPS	RISEDRONATE	n/a	TEND	2.46355998526911	FDPS	0	0	n/a	unknown	0
649	hsa01100 Metabolic pathways	FDPS	FDPS	ALENDRONATE	n/a	TALC	2.46355998526911	FDPS	0	0	n/a	unknown	0
650	hsa01100 Metabolic pathways	FECH	FECH	CHOLIC ACID	n/a	DrugBank	2.46355998526911	FECH	0	0	n/a	unknown	0
651	hsa01100 Metabolic pathways	FECH	FECH	METHYL AMINOLEVULINATE	activator	TTD	2.46355998526911	FECH	0	0	activator	turn-on	0
652	hsa01100 Metabolic pathways	ALDOA	ALDOA	1,6-FRUCTOSE DIPHOSPHATE (LINEAR FORM)	n/a	DrugBank	2.46355998526911	ALDOA	0	0	n/a	unknown	0
653	hsa01100 Metabolic pathways	ALDOB	ALDOB	1,6-FRUCTOSE DIPHOSPHATE (LINEAR FORM)	n/a	DrugBank	2.46355998526911	ALDOB	0	0	n/a	unknown	0
654	hsa01100 Metabolic pathways	RPIA	RPIA	D-4-PHOSPHOERYTHRONIC ACID	n/a	DrugBank	2.46355998526911	RPIA	0	0	n/a	unknown	0
655	hsa01100 Metabolic pathways	NT5C2	NT5C2	6-MERCAPTOPURINE	n/a	CIViC	2.46355998526911	NT5C2	0	0	n/a	unknown	0
656	hsa01100 Metabolic pathways	NT5C2	NT5C2	6-THIOGUANINE	n/a	CIViC	2.46355998526911	NT5C2	0	0	n/a	unknown	0
657	hsa01100 Metabolic pathways	NT5C2	NT5C2	ADENOSINE TRIPHOSPHATE	n/a	DrugBank	2.46355998526911	NT5C2	0	0	n/a	unknown	0
658	hsa01100 Metabolic pathways	NT5C2	NT5C2	RIBAVIRIN	inducer	DrugBank	2.46355998526911	NT5C2	0	0	inducer	turn-on	0
659	hsa01100 Metabolic pathways	AKR1B1	AKR1B1	INHIBITOR IDD 384	n/a	DrugBank	2.46355998526911	AKR1B1	0	0	n/a	unknown	0
660	hsa01100 Metabolic pathways	AKR1B1	AKR1B1	3-[5-(3-NITROPHENYL)THIOPHEN-2-YL]PROPANOIC ACID	n/a	DrugBank	2.46355998526911	AKR1B1	0	0	n/a	unknown	0
661	hsa01100 Metabolic pathways	AKR1B1	AKR1B1	{4-[(CARBOXYMETHOXY)CARBONYL]-3,3-DIOXIDO-1-OXONAPHTHO[1,2-D]ISOTHIAZOL-2(1H)-YL}ACETIC ACID	n/a	DrugBank	2.46355998526911	AKR1B1	0	0	n/a	unknown	0
662	hsa01100 Metabolic pathways	AKR1B1	AKR1B1	4-[3-(3-NITROPHENYL)-1,2,4-OXADIAZOL-5-YL]BUTANOIC ACID	n/a	DrugBank	2.46355998526911	AKR1B1	0	0	n/a	unknown	0
663	hsa01100 Metabolic pathways	AKR1B1	AKR1B1	2'-MONOPHOSPHOADENOSINE 5'-DIPHOSPHORIBOSE	n/a	DrugBank	2.46355998526911	AKR1B1	0	0	n/a	unknown	0
664	hsa01100 Metabolic pathways	AKR1B1	AKR1B1	TOLRESTAT	inhibitor	DrugBank	2.46355998526911	AKR1B1	0	0	inhibitor	turn-off	0
665	hsa01100 Metabolic pathways	AKR1B1	AKR1B1	CITRIC ACID	n/a	DrugBank	2.46355998526911	AKR1B1	0	0	n/a	unknown	0
666	hsa01100 Metabolic pathways	AKR1B1	AKR1B1	ALPHA-D-GLUCOSE-6-PHOSPHATE	n/a	DrugBank	2.46355998526911	AKR1B1	0	0	n/a	unknown	0
667	hsa01100 Metabolic pathways	AKR1B1	AKR1B1	2-(CARBOXYMETHYL)-1-OXO-1,2-DIHYDRONAPHTHO[1,2-D]ISOTHIAZOLE-4-CARBOXYLIC ACID 3,3-DIOXIDE	n/a	DrugBank	2.46355998526911	AKR1B1	0	0	n/a	unknown	0
668	hsa01100 Metabolic pathways	AKR1B1	AKR1B1	IDD594	n/a	DrugBank	2.46355998526911	AKR1B1	0	0	n/a	unknown	0
669	hsa01100 Metabolic pathways	AKR1B1	AKR1B1	FIDARESTAT	inhibitor	DrugBank	2.46355998526911	AKR1B1	0	0	inhibitor	turn-off	0
670	hsa01100 Metabolic pathways	AKR1B1	AKR1B1	FIDARESTAT(STEREOISOMER)	n/a	DrugBank	2.46355998526911	AKR1B1	0	0	n/a	unknown	0
671	hsa01100 Metabolic pathways	AKR1B1	AKR1B1	ALRESTATIN	n/a	DrugBank	2.46355998526911	AKR1B1	0	0	n/a	unknown	0
672	hsa01100 Metabolic pathways	AKR1B1	AKR1B1	SORBINIL	inhibitor	DrugBank	2.46355998526911	AKR1B1	0	0	inhibitor	turn-off	0
673	hsa01100 Metabolic pathways	AKR1B1	AKR1B1	(2-{[(4-BROMO-2-FLUOROBENZYL)AMINO]CARBONYL}-5-CHLOROPHENOXY)ACETIC ACID	n/a	DrugBank	2.46355998526911	AKR1B1	0	0	n/a	unknown	0
674	hsa01100 Metabolic pathways	AKR1B1	AKR1B1	ZENARESTAT	n/a	GuideToPharmacologyInteractions	2.46355998526911	AKR1B1	0	0	n/a	unknown	0
675	hsa01100 Metabolic pathways	AKR1B1	AKR1B1	LIDORESTAT	n/a	GuideToPharmacologyInteractions	2.46355998526911	AKR1B1	0	0	n/a	unknown	0
676	hsa01100 Metabolic pathways	AKR1B1	AKR1B1	TOLRESTAT	n/a	GuideToPharmacologyInteractions	2.46355998526911	AKR1B1	0	0	n/a	unknown	0
677	hsa01100 Metabolic pathways	AKR1B1	AKR1B1	SORBINIL	n/a	GuideToPharmacologyInteractions	2.46355998526911	AKR1B1	0	0	n/a	unknown	0
678	hsa01100 Metabolic pathways	AKR1B1	AKR1B1	ZOPOLRESTAT	n/a	GuideToPharmacologyInteractions	2.46355998526911	AKR1B1	0	0	n/a	unknown	0
679	hsa01100 Metabolic pathways	AKR1B1	AKR1B1	RANIRESTAT	n/a	TdgClinicalTrial	2.46355998526911	AKR1B1	0	0	n/a	unknown	0
680	hsa01100 Metabolic pathways	GANAB	GANAB	MIGLITOL	antagonist	DrugBank	2.46355998526911	GANAB	0	0	antagonist	turn-off	0
681	hsa01100 Metabolic pathways	FOLH1	FOLH1	L-GLUTAMIC ACID	n/a	DrugBank	2.46355998526911	FOLH1	0	0	n/a	unknown	0
682	hsa01100 Metabolic pathways	FOLH1	FOLH1	CLAVULANIC ACID	n/a	TdgClinicalTrial	2.46355998526911	FOLH1	0	0	n/a	unknown	0
683	hsa01100 Metabolic pathways	FOLH1	FOLH1	DOCETAXEL	n/a	ClearityFoundationClinicalTrial	2.46355998526911	FOLH1	0	0	n/a	unknown	0
684	hsa01100 Metabolic pathways	FOLH1	FOLH1	DOCETAXEL	inhibitor	CancerCommons	2.46355998526911	FOLH1	0	0	inhibitor	turn-off	0
685	hsa01100 Metabolic pathways	NNT	NNT	TATP	n/a	DrugBank	2.46355998526911	NNT	0	0	n/a	unknown	0
686	hsa01100 Metabolic pathways	NNT	NNT	2'-MONOPHOSPHOADENOSINE 5'-DIPHOSPHORIBOSE	n/a	DrugBank	2.46355998526911	NNT	0	0	n/a	unknown	0
687	hsa01100 Metabolic pathways	FPGS	FPGS	L-GLUTAMIC ACID	n/a	DrugBank	2.46355998526911	FPGS	0	0	n/a	unknown	0
688	hsa01100 Metabolic pathways	FPGS	FPGS	RALTITREXED	antagonist	DrugBank	2.46355998526911	FPGS	0	0	antagonist	turn-off	0
689	hsa01100 Metabolic pathways	POLA2	POLA2	DACARBAZINE	n/a	TdgClinicalTrial	2.46355998526911	POLA2	0	0	n/a	unknown	0
690	hsa01100 Metabolic pathways	POLA2	POLA2	DACARBAZINE	other/unknown	DrugBank	2.46355998526911	POLA2	0	0	other/unknown	unknown	0
691	hsa01100 Metabolic pathways	POLA2	POLA2	DACARBAZINE	n/a	TEND	2.46355998526911	POLA2	0	0	n/a	unknown	0
692	hsa01100 Metabolic pathways	BHMT2	BHMT2	L-METHIONINE	product of	DrugBank	2.46355998526911	BHMT2	1	-3.2411154423921	product of	unknown	0
693	hsa01100 Metabolic pathways	PISD	PISD	PHOSPHATIDYLSERINE	n/a	DrugBank	2.46355998526911	PISD	0	0	n/a	unknown	0
694	hsa01100 Metabolic pathways	ALOX5	ALOX5	LICOFELONE	inhibitor	TTD	2.46355998526911	ALOX5	0	0	inhibitor	turn-off	0
695	hsa01100 Metabolic pathways	ALOX5	ALOX5	MASOPROCOL	inhibitor	TTD	2.46355998526911	ALOX5	0	0	inhibitor	turn-off	0
696	hsa01100 Metabolic pathways	ALOX5	ALOX5	ABT-761	inhibitor	TTD	2.46355998526911	ALOX5	0	0	inhibitor	turn-off	0
697	hsa01100 Metabolic pathways	ALOX5	ALOX5	LINETASTINE	inhibitor	TTD	2.46355998526911	ALOX5	0	0	inhibitor	turn-off	0
698	hsa01100 Metabolic pathways	ALOX5	ALOX5	ZILEUTON	inhibitor	TTD	2.46355998526911	ALOX5	0	0	inhibitor	turn-off	0
699	hsa01100 Metabolic pathways	ALOX5	ALOX5	LINAZOLAST	inhibitor	TTD	2.46355998526911	ALOX5	0	0	inhibitor	turn-off	0
700	hsa01100 Metabolic pathways	ALOX5	ALOX5	DIETHYLCARBAMAZINE	inhibitor	TTD	2.46355998526911	ALOX5	0	0	inhibitor	turn-off	0
701	hsa01100 Metabolic pathways	ALOX5	ALOX5	MK-591	inhibitor	TTD	2.46355998526911	ALOX5	0	0	inhibitor	turn-off	0
702	hsa01100 Metabolic pathways	ALOX5	ALOX5	LONAPALENE	inhibitor	TTD	2.46355998526911	ALOX5	0	0	inhibitor	turn-off	0
703	hsa01100 Metabolic pathways	ALOX5	ALOX5	ZILEUTON	n/a	GuideToPharmacologyInteractions	2.46355998526911	ALOX5	0	0	n/a	unknown	0
704	hsa01100 Metabolic pathways	ALOX5	ALOX5	ZILEUTON	inhibitor	ChEMBL	2.46355998526911	ALOX5	0	0	inhibitor	turn-off	0
705	hsa01100 Metabolic pathways	ALOX5	ALOX5	BALSALAZIDE DISODIUM	inhibitor	ChEMBL	2.46355998526911	ALOX5	0	0	inhibitor	turn-off	0
706	hsa01100 Metabolic pathways	ALOX5	ALOX5	MECLOFENAMATE SODIUM	inhibitor	ChEMBL	2.46355998526911	ALOX5	0	0	inhibitor	turn-off	0
707	hsa01100 Metabolic pathways	ALOX5	ALOX5	SULFASALAZINE	inhibitor	ChEMBL	2.46355998526911	ALOX5	0	0	inhibitor	turn-off	0
708	hsa01100 Metabolic pathways	ALOX5	ALOX5	OLSALAZINE SODIUM	inhibitor	ChEMBL	2.46355998526911	ALOX5	0	0	inhibitor	turn-off	0
709	hsa01100 Metabolic pathways	ALOX5	ALOX5	ZILEUTON	inhibitor	DrugBank	2.46355998526911	ALOX5	0	0	inhibitor	turn-off	0
710	hsa01100 Metabolic pathways	ALOX5	ALOX5	BALSALAZIDE	inhibitor	DrugBank	2.46355998526911	ALOX5	0	0	inhibitor	turn-off	0
711	hsa01100 Metabolic pathways	ALOX5	ALOX5	DIETHYLCARBAMAZINE	inhibitor	DrugBank	2.46355998526911	ALOX5	0	0	inhibitor	turn-off	0
712	hsa01100 Metabolic pathways	ALOX5	ALOX5	DICLOFENAC	potentiator	DrugBank	2.46355998526911	ALOX5	0	0	potentiator	turn-on	0
713	hsa01100 Metabolic pathways	ALOX5	ALOX5	SULFASALAZINE	inhibitor	DrugBank	2.46355998526911	ALOX5	0	0	inhibitor	turn-off	0
714	hsa01100 Metabolic pathways	ALOX5	ALOX5	VITAMIN E	n/a	DrugBank	2.46355998526911	ALOX5	0	0	n/a	unknown	0
715	hsa01100 Metabolic pathways	ALOX5	ALOX5	LICOFELONE	n/a	DrugBank	2.46355998526911	ALOX5	0	0	n/a	unknown	0
716	hsa01100 Metabolic pathways	ALOX5	ALOX5	MONTELUKAST	other/unknown	DrugBank	2.46355998526911	ALOX5	0	0	other/unknown	unknown	0
717	hsa01100 Metabolic pathways	ALOX5	ALOX5	MINOCYCLINE	inhibitor	DrugBank	2.46355998526911	ALOX5	0	0	inhibitor	turn-off	0
718	hsa01100 Metabolic pathways	ALOX5	ALOX5	MASOPROCOL	inhibitor	DrugBank	2.46355998526911	ALOX5	0	0	inhibitor	turn-off	0
719	hsa01100 Metabolic pathways	ALOX5	ALOX5	MECLOFENAMIC ACID	inhibitor	DrugBank	2.46355998526911	ALOX5	0	0	inhibitor	turn-off	0
720	hsa01100 Metabolic pathways	ALOX5	ALOX5	MECLOFENAMIC ACID	n/a	TEND	2.46355998526911	ALOX5	0	0	n/a	unknown	0
721	hsa01100 Metabolic pathways	ALOX5	ALOX5	ZILEUTON	n/a	TEND	2.46355998526911	ALOX5	0	0	n/a	unknown	0
722	hsa01100 Metabolic pathways	ALOX5	ALOX5	LICOFELONE	n/a	TdgClinicalTrial	2.46355998526911	ALOX5	0	0	n/a	unknown	0
723	hsa01100 Metabolic pathways	ALOX5	ALOX5	MECLOFENAMIC ACID	n/a	TdgClinicalTrial	2.46355998526911	ALOX5	0	0	n/a	unknown	0
724	hsa01100 Metabolic pathways	ALOX5	ALOX5	ZILEUTON	n/a	TdgClinicalTrial	2.46355998526911	ALOX5	0	0	n/a	unknown	0
725	hsa01100 Metabolic pathways	ALOX5	ALOX5	BALSALAZIDE	n/a	TdgClinicalTrial	2.46355998526911	ALOX5	0	0	n/a	unknown	0
726	hsa01100 Metabolic pathways	ALOX5	ALOX5	MONTELUKAST	n/a	PharmGKB	2.46355998526911	ALOX5	0	0	n/a	unknown	0
727	hsa01100 Metabolic pathways	ALOX15	ALOX15	(2E)-3-(2-OCT-1-YN-1-YLPHENYL)ACRYLIC ACID	n/a	DrugBank	2.46355998526911	ALOX15	0	0	n/a	unknown	0
728	hsa01100 Metabolic pathways	ALPL	ALPL	LEVAMISOLE	inhibitor	TTD	2.46355998526911	ALPL	0	0	inhibitor	turn-off	0
729	hsa01100 Metabolic pathways	ALPP	ALPP	METHYL-PHOSPHONIC ACID MONO-(4-NITRO-PHENYL) ESTER	n/a	DrugBank	2.46355998526911	ALPP	0	0	n/a	unknown	0
730	hsa01100 Metabolic pathways	ALPPL2	ALPPL2	AMIFOSTINE	n/a	TdgClinicalTrial	2.46355998526911	ALPPL2	0	0	n/a	unknown	0
731	hsa01100 Metabolic pathways	ALPPL2	ALPPL2	LEVAMISOLE	inhibitor	DrugBank	2.46355998526911	ALPPL2	0	0	inhibitor	turn-off	0
732	hsa01100 Metabolic pathways	ALPPL2	ALPPL2	AMIFOSTINE	n/a	TEND	2.46355998526911	ALPPL2	0	0	n/a	unknown	0
733	hsa01100 Metabolic pathways	G6PD	G6PD	2'-MONOPHOSPHOADENOSINE 5'-DIPHOSPHORIBOSE	n/a	DrugBank	2.46355998526911	G6PD	0	0	n/a	unknown	0
734	hsa01100 Metabolic pathways	G6PD	G6PD	SULFADOXINE	n/a	PharmGKB	2.46355998526911	G6PD	0	0	n/a	unknown	0
735	hsa01100 Metabolic pathways	G6PD	G6PD	ARTESUNATE	n/a	PharmGKB	2.46355998526911	G6PD	0	0	n/a	unknown	0
736	hsa01100 Metabolic pathways	G6PD	G6PD	GLIBENCLAMIDE	n/a	PharmGKB	2.46355998526911	G6PD	0	0	n/a	unknown	0
737	hsa01100 Metabolic pathways	G6PD	G6PD	METHYLENE BLUE	n/a	PharmGKB	2.46355998526911	G6PD	0	0	n/a	unknown	0
738	hsa01100 Metabolic pathways	G6PD	G6PD	CHLORPROGUANIL	n/a	PharmGKB	2.46355998526911	G6PD	0	0	n/a	unknown	0
739	hsa01100 Metabolic pathways	G6PD	G6PD	CARMUSTINE	n/a	PharmGKB	2.46355998526911	G6PD	0	0	n/a	unknown	0
740	hsa01100 Metabolic pathways	G6PD	G6PD	RASBURICASE	n/a	PharmGKB	2.46355998526911	G6PD	0	0	n/a	unknown	0
741	hsa01100 Metabolic pathways	G6PD	G6PD	PRIMAQUINE	n/a	PharmGKB	2.46355998526911	G6PD	0	0	n/a	unknown	0
742	hsa01100 Metabolic pathways	GAA	GAA	ACARBOSE	n/a	TEND	2.46355998526911	GAA	0	0	n/a	unknown	0
743	hsa01100 Metabolic pathways	GAA	GAA	ACARBOSE	n/a	TdgClinicalTrial	2.46355998526911	GAA	0	0	n/a	unknown	0
744	hsa01100 Metabolic pathways	GAA	GAA	MIGLITOL	antagonist	DrugBank	2.46355998526911	GAA	0	0	antagonist	turn-off	0
745	hsa01100 Metabolic pathways	GAA	GAA	ACARBOSE	inhibitor	DrugBank	2.46355998526911	GAA	0	0	inhibitor	turn-off	0
746	hsa01100 Metabolic pathways	GAA	GAA	CELGOSIVIR	inhibitor	TTD	2.46355998526911	GAA	0	0	inhibitor	turn-off	0
747	hsa01100 Metabolic pathways	GAA	GAA	MIGLITOL	inhibitor	ChEMBL	2.46355998526911	GAA	0	0	inhibitor	turn-off	0
748	hsa01100 Metabolic pathways	GAD1	GAD1	PYRIDOXAL PHOSPHATE	cofactor	DrugBank	2.46355998526911	GAD1	0	0	cofactor	turn-on	0
750	hsa01100 Metabolic pathways	GAD1	GAD1	L-GLUTAMIC ACID	n/a	DrugBank	2.46355998526911	GAD1	0	0	n/a	unknown	0
752	hsa01100 Metabolic pathways	GAD2	GAD2	L-GLUTAMIC ACID	n/a	DrugBank	2.46355998526911	GAD2	0	0	n/a	unknown	0
753	hsa01100 Metabolic pathways	GAD2	GAD2	PYRIDOXAL PHOSPHATE	cofactor	DrugBank	2.46355998526911	GAD2	0	0	cofactor	turn-on	0
754	hsa01100 Metabolic pathways	GALE	GALE	URIDINE-DIPHOSPHATE-N-ACETYLGLUCOSAMINE	n/a	DrugBank	2.46355998526911	GALE	0	0	n/a	unknown	0
755	hsa01100 Metabolic pathways	GALK1	GALK1	PHOSPHOAMINOPHOSPHONIC ACID-ADENYLATE ESTER	n/a	DrugBank	2.46355998526911	GALK1	0	0	n/a	unknown	0
756	hsa01100 Metabolic pathways	GAMT	GAMT	CREATINE	product of	DrugBank	2.46355998526911	GAMT	0	0	product of	unknown	0
757	hsa01100 Metabolic pathways	GAMT	GAMT	GUANIDINE	n/a	DrugBank	2.46355998526911	GAMT	0	0	n/a	unknown	0
758	hsa01100 Metabolic pathways	IL4I1	IL4I1	CITRIC ACID	n/a	DrugBank	2.46355998526911	IL4I1	1	3.50548790384618	n/a	unknown	0
759	hsa01100 Metabolic pathways	IL4I1	IL4I1	VINYLGLYCINE	n/a	DrugBank	2.46355998526911	IL4I1	1	3.50548790384618	n/a	unknown	0
760	hsa01100 Metabolic pathways	GANC	GANC	MIGLITOL	antagonist	DrugBank	2.46355998526911	GANC	0	0	antagonist	turn-off	0
761	hsa01100 Metabolic pathways	GAPDH	GAPDH	ADENOSINE-5-DIPHOSPHORIBOSE	n/a	DrugBank	2.46355998526911	GAPDH	0	0	n/a	unknown	0
762	hsa01100 Metabolic pathways	GAPDH	GAPDH	4-(2-AMINOETHYL)BENZENESULFONYL FLUORIDE	n/a	DrugBank	2.46355998526911	GAPDH	0	0	n/a	unknown	0
763	hsa01100 Metabolic pathways	GART	GART	GLYCINAMIDE RIBONUCLEOTIDE	n/a	DrugBank	2.46355998526911	GART	0	0	n/a	unknown	0
764	hsa01100 Metabolic pathways	GART	GART	10-CF3C(OH)2-DDACTHF	n/a	DrugBank	2.46355998526911	GART	0	0	n/a	unknown	0
765	hsa01100 Metabolic pathways	GART	GART	PEMETREXED	inhibitor	DrugBank	2.46355998526911	GART	0	0	inhibitor	turn-off	0
766	hsa01100 Metabolic pathways	GART	GART	PEMETREXED	n/a	TdgClinicalTrial	2.46355998526911	GART	0	0	n/a	unknown	0
768	hsa01100 Metabolic pathways	GART	GART	PEMETREXED	n/a	TEND	2.46355998526911	GART	0	0	n/a	unknown	0
769	hsa01100 Metabolic pathways	AMD1	AMD1	S-ADENOSYLMETHIONINE	cofactor	DrugBank	2.46355998526911	AMD1	0	0	cofactor	turn-on	0
770	hsa01100 Metabolic pathways	AMD1	AMD1	5'-{[4-(AMINOOXY)BUTYL](METHYL)AMINO}-5'-DEOXY-8-ETHENYLADENOSINE	n/a	DrugBank	2.46355998526911	AMD1	0	0	n/a	unknown	0
771	hsa01100 Metabolic pathways	AMD1	AMD1	PUTRESCINE	n/a	DrugBank	2.46355998526911	AMD1	0	0	n/a	unknown	0
772	hsa01100 Metabolic pathways	HIBCH	HIBCH	QUERCETIN	n/a	DrugBank	2.46355998526911	HIBCH	0	0	n/a	unknown	0
773	hsa01100 Metabolic pathways	PLA2G2D	PLA2G2D	STEARIC ACID	n/a	DrugBank	2.46355998526911	PLA2G2D	0	0	n/a	unknown	0
774	hsa01100 Metabolic pathways	GATM	GATM	GLYCINE	n/a	DrugBank	2.46355998526911	GATM	0	0	n/a	unknown	0
775	hsa01100 Metabolic pathways	GATM	GATM	L-ORNITHINE	n/a	DrugBank	2.46355998526911	GATM	0	0	n/a	unknown	0
776	hsa01100 Metabolic pathways	GATM	GATM	DELTA-AMINO VALERIC ACID	n/a	DrugBank	2.46355998526911	GATM	0	0	n/a	unknown	0
777	hsa01100 Metabolic pathways	GBA	GBA	ISOFAGOMINE	n/a	TdgClinicalTrial	2.46355998526911	GBA	0	0	n/a	unknown	0
778	hsa01100 Metabolic pathways	GBA	GBA	ISOFAGOMINE TARTRATE	inhibitor	TTD	2.46355998526911	GBA	0	0	inhibitor	turn-off	0
779	hsa01100 Metabolic pathways	GBA	GBA	2-(ACETYLAMINO)-2-DEOXY-A-D-GLUCOPYRANOSE	n/a	DrugBank	2.46355998526911	GBA	0	0	n/a	unknown	0
780	hsa01100 Metabolic pathways	GAPDHS	GAPDHS	N-1,2,3,4-TETRAHYDRONAPHTH-1-YL-2'-[3,5-DIMETHOXYBENZAMIDO]-2'-DEOXY-ADENOSINE	n/a	DrugBank	2.46355998526911	GAPDHS	0	0	n/a	unknown	0
781	hsa01100 Metabolic pathways	GAPDHS	GAPDHS	N-NAPHTHALEN-1-YLMETHYL-2'-[3,5-DIMETHOXYBENZAMIDO]-2'-DEOXY-ADENOSINE	n/a	DrugBank	2.46355998526911	GAPDHS	0	0	n/a	unknown	0
782	hsa01100 Metabolic pathways	GCDH	GCDH	S-4-NITROBUTYRYL-COA	n/a	DrugBank	2.46355998526911	GCDH	0	0	n/a	unknown	0
783	hsa01100 Metabolic pathways	GCH1	GCH1	GUANINE	inhibitor	DrugBank	2.46355998526911	GCH1	0	0	inhibitor	turn-off	0
784	hsa01100 Metabolic pathways	GCK	GCK	PSN-101	activator	TTD	2.46355998526911	GCK	0	0	activator	turn-on	0
785	hsa01100 Metabolic pathways	GCK	GCK	AZD1656	activator	TTD	2.46355998526911	GCK	0	0	activator	turn-on	0
786	hsa01100 Metabolic pathways	GCK	GCK	LONIDAMINE	inhibitor	TTD	2.46355998526911	GCK	0	0	inhibitor	turn-off	0
787	hsa01100 Metabolic pathways	GCK	GCK	BETA-D-GLUCOSE	n/a	DrugBank	2.46355998526911	GCK	0	0	n/a	unknown	0
788	hsa01100 Metabolic pathways	GCK	GCK	AZD1656	n/a	GuideToPharmacologyInteractions	2.46355998526911	GCK	0	0	n/a	unknown	0
789	hsa01100 Metabolic pathways	GCSH	GCSH	DIHYDROLIPOIC ACID	n/a	DrugBank	2.46355998526911	GCSH	0	0	n/a	unknown	0
790	hsa01100 Metabolic pathways	GCSH	GCSH	6-(HYDROXYETHYLDITHIO)-8-(AMINOMETHYLTHIO)OCTANOIC ACID	n/a	DrugBank	2.46355998526911	GCSH	0	0	n/a	unknown	0
791	hsa01100 Metabolic pathways	GCSH	GCSH	GLYCINE	n/a	DrugBank	2.46355998526911	GCSH	0	0	n/a	unknown	0
792	hsa01100 Metabolic pathways	GGT1	GGT1	GLUTATHIONE	n/a	DrugBank	2.46355998526911	GGT1	0	0	n/a	unknown	0
793	hsa01100 Metabolic pathways	B4GALT1	B4GALT1	2-(N-MORPHOLINO)-ETHANESULFONIC ACID	n/a	DrugBank	2.46355998526911	B4GALT1	0	0	n/a	unknown	0
794	hsa01100 Metabolic pathways	B4GALT1	B4GALT1	DI(N-ACETYL-D-GLUCOSAMINE)	n/a	DrugBank	2.46355998526911	B4GALT1	0	0	n/a	unknown	0
795	hsa01100 Metabolic pathways	AMPD1	AMPD1	FOLIC ACID	n/a	PharmGKB	2.46355998526911	AMPD1	0	0	n/a	unknown	0
796	hsa01100 Metabolic pathways	UQCRQ	UQCRQ	2-HEXYLOXY-6-HYDROXYMETHYL-TETRAHYDRO-PYRAN-3,4,5-TRIOL	n/a	DrugBank	2.46355998526911	UQCRQ	0	0	n/a	unknown	0
797	hsa01100 Metabolic pathways	UQCRQ	UQCRQ	5-N-UNDECYL-6-HYDROXY-4,7-DIOXOBENZOTHIAZOLE	n/a	DrugBank	2.46355998526911	UQCRQ	0	0	n/a	unknown	0
798	hsa01100 Metabolic pathways	UQCRQ	UQCRQ	FAMOXADONE	n/a	DrugBank	2.46355998526911	UQCRQ	0	0	n/a	unknown	0
799	hsa01100 Metabolic pathways	UQCRQ	UQCRQ	(5S)-3-ANILINO-5-(2,4-DIFLUOROPHENYL)-5-METHYL-1,3-OXAZOLIDINE-2,4-DIONE	n/a	DrugBank	2.46355998526911	UQCRQ	0	0	n/a	unknown	0
800	hsa01100 Metabolic pathways	UQCRQ	UQCRQ	UBIQUINONE-2	n/a	DrugBank	2.46355998526911	UQCRQ	0	0	n/a	unknown	0
801	hsa01100 Metabolic pathways	UQCRQ	UQCRQ	METHYL (2Z)-3-METHOXY-2-{2-[(E)-2-PHENYLVINYL]PHENYL}ACRYLATE	n/a	DrugBank	2.46355998526911	UQCRQ	0	0	n/a	unknown	0
802	hsa01100 Metabolic pathways	GLS2	GLS2	L-GLUTAMIC ACID	n/a	DrugBank	2.46355998526911	GLS2	0	0	n/a	unknown	0
803	hsa01100 Metabolic pathways	GCLC	GCLC	L-CYSTEINE	n/a	DrugBank	2.46355998526911	GCLC	0	0	n/a	unknown	0
804	hsa01100 Metabolic pathways	GCLC	GCLC	L-GLUTAMIC ACID	n/a	DrugBank	2.46355998526911	GCLC	0	0	n/a	unknown	0
805	hsa01100 Metabolic pathways	GCLM	GCLM	L-GLUTAMIC ACID	n/a	DrugBank	2.46355998526911	GCLM	0	0	n/a	unknown	0
806	hsa01100 Metabolic pathways	GCLM	GCLM	L-CYSTEINE	n/a	DrugBank	2.46355998526911	GCLM	0	0	n/a	unknown	0
807	hsa01100 Metabolic pathways	HPGDS	HPGDS	NOCODAZOLE	n/a	DrugBank	2.46355998526911	HPGDS	0	0	n/a	unknown	0
808	hsa01100 Metabolic pathways	HPGDS	HPGDS	3-PHENYL-5-(1H-PYRAZOL-3-YL)ISOXAZOLE	n/a	DrugBank	2.46355998526911	HPGDS	0	0	n/a	unknown	0
809	hsa01100 Metabolic pathways	HPGDS	HPGDS	4-{[4-(4-FLUORO-3-METHYLPHENYL)-1,3-THIAZOL-2-YL]AMINO}-2-HYDROXYBENZOIC ACID	n/a	DrugBank	2.46355998526911	HPGDS	0	0	n/a	unknown	0
810	hsa01100 Metabolic pathways	HPGDS	HPGDS	1-PHENYL-1H-PYRAZOLE-4-CARBOXYLIC ACID	n/a	DrugBank	2.46355998526911	HPGDS	0	0	n/a	unknown	0
811	hsa01100 Metabolic pathways	HPGDS	HPGDS	GLYCEROL	n/a	DrugBank	2.46355998526911	HPGDS	0	0	n/a	unknown	0
812	hsa01100 Metabolic pathways	HPGDS	HPGDS	3-(4-NITROPHENYL)-1H-PYRAZOLE	n/a	DrugBank	2.46355998526911	HPGDS	0	0	n/a	unknown	0
813	hsa01100 Metabolic pathways	HPGDS	HPGDS	GLUTATHIONE	n/a	DrugBank	2.46355998526911	HPGDS	0	0	n/a	unknown	0
814	hsa01100 Metabolic pathways	HPGDS	HPGDS	HQL-79	n/a	GuideToPharmacologyInteractions	2.46355998526911	HPGDS	0	0	n/a	unknown	0
815	hsa01100 Metabolic pathways	GLDC	GLDC	PYRIDOXAL PHOSPHATE	cofactor	DrugBank	2.46355998526911	GLDC	0	0	cofactor	turn-on	0
816	hsa01100 Metabolic pathways	GLDC	GLDC	GLYCINE	n/a	DrugBank	2.46355998526911	GLDC	0	0	n/a	unknown	0
817	hsa01100 Metabolic pathways	MCAT	MCAT	3,6,9,12,15-PENTAOXAHEPTADECAN-1-OL	n/a	DrugBank	2.46355998526911	MCAT	0	0	n/a	unknown	0
818	hsa01100 Metabolic pathways	GLS	GLS	L-GLUTAMIC ACID	n/a	DrugBank	2.46355998526911	GLS	0	0	n/a	unknown	0
819	hsa01100 Metabolic pathways	GLUD1	GLUD1	HEXACHLOROPHENE	inhibitor	DrugBank	2.46355998526911	GLUD1	0	0	inhibitor	turn-off	0
820	hsa01100 Metabolic pathways	GLUD1	GLUD1	L-GLUTAMIC ACID	n/a	DrugBank	2.46355998526911	GLUD1	0	0	n/a	unknown	0
821	hsa01100 Metabolic pathways	GLUD2	GLUD2	L-GLUTAMIC ACID	n/a	DrugBank	2.46355998526911	GLUD2	0	0	n/a	unknown	0
822	hsa01100 Metabolic pathways	AMT	AMT	TETRAHYDROFOLIC ACID	cofactor	DrugBank	2.46355998526911	AMT	0	0	cofactor	turn-on	0
823	hsa01100 Metabolic pathways	GLUL	GLUL	L-GLUTAMIC ACID	n/a	DrugBank	2.46355998526911	GLUL	0	0	n/a	unknown	0
824	hsa01100 Metabolic pathways	GLUL	GLUL	L-GLUTAMINE	product of	DrugBank	2.46355998526911	GLUL	0	0	product of	unknown	0
825	hsa01100 Metabolic pathways	AMY1A	AMY1A	BETA-D-GLUCOSE	n/a	DrugBank	2.46355998526911	AMY1A	0	0	n/a	unknown	0
826	hsa01100 Metabolic pathways	AMY1A	AMY1A	4,6-DIDEOXY-4-AMINO-ALPHA-D-GLUCOSE	n/a	DrugBank	2.46355998526911	AMY1A	0	0	n/a	unknown	0
827	hsa01100 Metabolic pathways	AMY1A	AMY1A	TRIS(HYDROXYETHYL)AMINOMETHANE	n/a	DrugBank	2.46355998526911	AMY1A	0	0	n/a	unknown	0
828	hsa01100 Metabolic pathways	AMY1A	AMY1A	5-HYDROXYMETHYL-CHONDURITOL	n/a	DrugBank	2.46355998526911	AMY1A	0	0	n/a	unknown	0
829	hsa01100 Metabolic pathways	GMDS	GMDS	GUANOSINE-5'-DIPHOSPHATE-RHAMNOSE	n/a	DrugBank	2.46355998526911	GMDS	1	1.55877233308197	n/a	unknown	0
830	hsa01100 Metabolic pathways	AMY2A	AMY2A	4,6-DIDEOXY-4-AMINO-ALPHA-D-GLUCOSE	n/a	DrugBank	2.46355998526911	AMY2A	0	0	n/a	unknown	0
831	hsa01100 Metabolic pathways	AMY2A	AMY2A	4-O-(4,6-DIDEOXY-4-{[4-[(4-O-HEXOPYRANOSYLHEXOPYRANOSYL)OXY]-5,6-DIHYDROXY-3-(HYDROXYMETHYL)CYCLOHEX-2-EN-1-YL]AMINO}HEXOPYRANOSYL)HEXOPYRANOSE	n/a	DrugBank	2.46355998526911	AMY2A	0	0	n/a	unknown	0
832	hsa01100 Metabolic pathways	AMY2A	AMY2A	ACARBOSE	inhibitor	DrugBank	2.46355998526911	AMY2A	0	0	inhibitor	turn-off	0
833	hsa01100 Metabolic pathways	AMY2A	AMY2A	MALTOSYL-ALPHA (1,4)-D-GLUCONHYDROXIMO-1,5-LACTAM	n/a	DrugBank	2.46355998526911	AMY2A	0	0	n/a	unknown	0
834	hsa01100 Metabolic pathways	AMY2A	AMY2A	6-DEOXY-ALPHA-D-GLUCOSE	n/a	DrugBank	2.46355998526911	AMY2A	0	0	n/a	unknown	0
835	hsa01100 Metabolic pathways	AMY2A	AMY2A	4,6-DIDEOXY-4-{[4,5,6-TRIHYDROXY-3-(HYDROXYMETHYL)CYCLOHEX-2-EN-1-YL]AMINO}-ALPHA-D-LYXO-HEXOPYRANOSYL-(1->4)-ALPHA-D-THREO-HEXOPYRANOSYL-(1->6)-ALPHA-L-THREO-HEXOPYRANOSE	n/a	DrugBank	2.46355998526911	AMY2A	0	0	n/a	unknown	0
836	hsa01100 Metabolic pathways	AMY2A	AMY2A	4-O-(4,6-DIDEOXY-4-{[4,5,6-TRIHYDROXY-3-(HYDROXYMETHYL)CYCLOHEX-2-EN-1-YL]AMINO}-BETA-D-LYXO-HEXOPYRANOSYL)-ALPHA-D-ERYTHRO-HEXOPYRANOSE	n/a	DrugBank	2.46355998526911	AMY2A	0	0	n/a	unknown	0
837	hsa01100 Metabolic pathways	AMY2A	AMY2A	ACARBOSE DERIVED HEXASACCHARIDE	n/a	DrugBank	2.46355998526911	AMY2A	0	0	n/a	unknown	0
838	hsa01100 Metabolic pathways	AMY2A	AMY2A	5-HYDROXYMETHYL-CHONDURITOL	n/a	DrugBank	2.46355998526911	AMY2A	0	0	n/a	unknown	0
839	hsa01100 Metabolic pathways	AMY2A	AMY2A	BETA-D-GLUCOSE	n/a	DrugBank	2.46355998526911	AMY2A	0	0	n/a	unknown	0
840	hsa01100 Metabolic pathways	AMY2A	AMY2A	ACARBOSE	n/a	TdgClinicalTrial	2.46355998526911	AMY2A	0	0	n/a	unknown	0
841	hsa01100 Metabolic pathways	AMY2A	AMY2A	ACARBOSE	n/a	TEND	2.46355998526911	AMY2A	0	0	n/a	unknown	0
842	hsa01100 Metabolic pathways	AMY2A	AMY2A	ACARBOSE	inhibitor	ChEMBL	2.46355998526911	AMY2A	0	0	inhibitor	turn-off	0
843	hsa01100 Metabolic pathways	ABO	ABO	OCTYL 3-AMINO-3-DEOXY-2-O-(2,6-DIDEOXY-ALPHA-L-LYXO-HEXOPYRANOSYL)-BETA-D-GALACTOPYRANOSIDE	n/a	DrugBank	2.46355998526911	ABO	0	0	n/a	unknown	0
844	hsa01100 Metabolic pathways	ABO	ABO	OCTYL 3-DEOXY-2-O-(6-DEOXY-ALPHA-L-GALACTOPYRANOSYL)-BETA-D-XYLO-HEXOPYRANOSIDE	n/a	DrugBank	2.46355998526911	ABO	0	0	n/a	unknown	0
845	hsa01100 Metabolic pathways	ABO	ABO	2-HEXYLOXY-6-HYDROXYMETHYL-TETRAHYDRO-PYRAN-3,4,5-TRIOL	n/a	DrugBank	2.46355998526911	ABO	0	0	n/a	unknown	0
846	hsa01100 Metabolic pathways	ABO	ABO	GALACTOSE GREASE	n/a	DrugBank	2.46355998526911	ABO	0	0	n/a	unknown	0
847	hsa01100 Metabolic pathways	ABO	ABO	H TYPE I TRISACCHARIDE	n/a	DrugBank	2.46355998526911	ABO	0	0	n/a	unknown	0
848	hsa01100 Metabolic pathways	ABO	ABO	4-AMINO-2-HEXYLOXY-6-HYDROXYMETHYL-TETRAHYDRO-PYRAN-3,5-DIOL	n/a	DrugBank	2.46355998526911	ABO	0	0	n/a	unknown	0
849	hsa01100 Metabolic pathways	ABO	ABO	4-AMINO-2-OCTYLOXY-6-HYDROXYMETHYL-TETRAHYDRO-PYRAN-3,5-DIOL	n/a	DrugBank	2.46355998526911	ABO	0	0	n/a	unknown	0
850	hsa01100 Metabolic pathways	ABO	ABO	2-HEXYLOXY-6-HYDROXYMETHYL-TETRAHYDRO-PYRAN-3,5-DIOL	n/a	DrugBank	2.46355998526911	ABO	0	0	n/a	unknown	0
851	hsa01100 Metabolic pathways	AMY2B	AMY2B	4-METHYLTHIO-ALPHA-D-MANNOSE	n/a	DrugBank	2.46355998526911	AMY2B	0	0	n/a	unknown	0
852	hsa01100 Metabolic pathways	AMY2B	AMY2B	5-HYDROXYMETHYL-CHONDURITOL	n/a	DrugBank	2.46355998526911	AMY2B	0	0	n/a	unknown	0
853	hsa01100 Metabolic pathways	AMY2B	AMY2B	MALTOSE	n/a	DrugBank	2.46355998526911	AMY2B	0	0	n/a	unknown	0
854	hsa01100 Metabolic pathways	AMY2B	AMY2B	AMYLOTRIOSE	n/a	DrugBank	2.46355998526911	AMY2B	0	0	n/a	unknown	0
855	hsa01100 Metabolic pathways	AMY2B	AMY2B	BETA-D-GLUCOSE	n/a	DrugBank	2.46355998526911	AMY2B	0	0	n/a	unknown	0
856	hsa01100 Metabolic pathways	GOT1	GOT1	L-ASPARTIC ACID	n/a	DrugBank	2.46355998526911	GOT1	0	0	n/a	unknown	0
857	hsa01100 Metabolic pathways	GOT1	GOT1	PYRIDOXAL PHOSPHATE	activator	DrugBank	2.46355998526911	GOT1	0	0	activator	turn-on	0
858	hsa01100 Metabolic pathways	GOT1	GOT1	L-GLUTAMIC ACID	n/a	DrugBank	2.46355998526911	GOT1	0	0	n/a	unknown	0
859	hsa01100 Metabolic pathways	GOT1	GOT1	L-CYSTEINE	n/a	DrugBank	2.46355998526911	GOT1	0	0	n/a	unknown	0
860	hsa01100 Metabolic pathways	GOT1	GOT1	MALEIC ACID	n/a	DrugBank	2.46355998526911	GOT1	0	0	n/a	unknown	0
861	hsa01100 Metabolic pathways	GOT2	GOT2	PYRIDOXAL PHOSPHATE	cofactor	DrugBank	2.46355998526911	GOT2	0	0	cofactor	turn-on	0
862	hsa01100 Metabolic pathways	GOT2	GOT2	L-GLUTAMIC ACID	n/a	DrugBank	2.46355998526911	GOT2	0	0	n/a	unknown	0
863	hsa01100 Metabolic pathways	GOT2	GOT2	4'-DEOXY-4'-ACETYLYAMINO-PYRIDOXAL-5'-PHOSPHATE	n/a	DrugBank	2.46355998526911	GOT2	0	0	n/a	unknown	0
864	hsa01100 Metabolic pathways	GOT2	GOT2	L-ASPARTIC ACID	n/a	DrugBank	2.46355998526911	GOT2	0	0	n/a	unknown	0
865	hsa01100 Metabolic pathways	GPI	GPI	6-PHOSPHOGLUCONIC ACID	n/a	DrugBank	2.46355998526911	GPI	0	0	n/a	unknown	0
866	hsa01100 Metabolic pathways	GPI	GPI	SORBITOL 6-PHOSPHATE	n/a	DrugBank	2.46355998526911	GPI	0	0	n/a	unknown	0
867	hsa01100 Metabolic pathways	GPI	GPI	GLUCOSE-6-PHOSPHATE	n/a	DrugBank	2.46355998526911	GPI	0	0	n/a	unknown	0
868	hsa01100 Metabolic pathways	GPI	GPI	5-PHOSPHOARABINONIC ACID	n/a	DrugBank	2.46355998526911	GPI	0	0	n/a	unknown	0
869	hsa01100 Metabolic pathways	GPI	GPI	ALPHA-D-GLUCOSE-6-PHOSPHATE	n/a	DrugBank	2.46355998526911	GPI	0	0	n/a	unknown	0
870	hsa01100 Metabolic pathways	PGP	PGP	DOCETAXEL	n/a	ClearityFoundationBiomarkers	2.46355998526911	PGP	0	0	n/a	unknown	0
871	hsa01100 Metabolic pathways	PGP	PGP	PACLITAXEL	n/a	ClearityFoundationBiomarkers	2.46355998526911	PGP	0	0	n/a	unknown	0
872	hsa01100 Metabolic pathways	PGP	PGP	ETOPOSIDE	n/a	ClearityFoundationBiomarkers	2.46355998526911	PGP	0	0	n/a	unknown	0
874	hsa01100 Metabolic pathways	GPT	GPT	L-ALANINE	n/a	DrugBank	2.46355998526911	GPT	0	0	n/a	unknown	0
875	hsa01100 Metabolic pathways	GPT	GPT	PHENELZINE	inhibitor	DrugBank	2.46355998526911	GPT	0	0	inhibitor	turn-off	0
876	hsa01100 Metabolic pathways	GPT	GPT	L-GLUTAMIC ACID	n/a	DrugBank	2.46355998526911	GPT	0	0	n/a	unknown	0
877	hsa01100 Metabolic pathways	GPT	GPT	PYRIDOXAL PHOSPHATE	cofactor	DrugBank	2.46355998526911	GPT	0	0	cofactor	turn-on	0
878	hsa01100 Metabolic pathways	ANPEP	ANPEP	ICATIBANT	inhibitor	DrugBank	2.46355998526911	ANPEP	0	0	inhibitor	turn-off	0
879	hsa01100 Metabolic pathways	ANPEP	ANPEP	EZETIMIBE	other/unknown	DrugBank	2.46355998526911	ANPEP	0	0	other/unknown	unknown	0
880	hsa01100 Metabolic pathways	ANPEP	ANPEP	TOSEDOSTAT	inhibitor	TALC	2.46355998526911	ANPEP	0	0	inhibitor	turn-off	0
881	hsa01100 Metabolic pathways	GSS	GSS	PHOSPHOAMINOPHOSPHONIC ACID-ADENYLATE ESTER	n/a	DrugBank	2.46355998526911	GSS	0	0	n/a	unknown	0
882	hsa01100 Metabolic pathways	GSS	GSS	GLUTATHIONE	n/a	DrugBank	2.46355998526911	GSS	0	0	n/a	unknown	0
883	hsa01100 Metabolic pathways	GSS	GSS	GAMMA-GLUTAMYLCYSTEINE	n/a	DrugBank	2.46355998526911	GSS	0	0	n/a	unknown	0
884	hsa01100 Metabolic pathways	GSS	GSS	L-CYSTEINE	n/a	DrugBank	2.46355998526911	GSS	0	0	n/a	unknown	0
885	hsa01100 Metabolic pathways	GSS	GSS	GLYCINE	n/a	DrugBank	2.46355998526911	GSS	0	0	n/a	unknown	0
886	hsa01100 Metabolic pathways	GSTZ1	GSTZ1	GLUTATHIONE	n/a	DrugBank	2.46355998526911	GSTZ1	0	0	n/a	unknown	0
887	hsa01100 Metabolic pathways	UQCR10	UQCR10	2-HEXYLOXY-6-HYDROXYMETHYL-TETRAHYDRO-PYRAN-3,4,5-TRIOL	n/a	DrugBank	2.46355998526911	UQCR10	0	0	n/a	unknown	0
888	hsa01100 Metabolic pathways	UQCR10	UQCR10	5-N-UNDECYL-6-HYDROXY-4,7-DIOXOBENZOTHIAZOLE	n/a	DrugBank	2.46355998526911	UQCR10	0	0	n/a	unknown	0
889	hsa01100 Metabolic pathways	UQCR10	UQCR10	METHYL (2Z)-3-METHOXY-2-{2-[(E)-2-PHENYLVINYL]PHENYL}ACRYLATE	n/a	DrugBank	2.46355998526911	UQCR10	0	0	n/a	unknown	0
890	hsa01100 Metabolic pathways	UQCR10	UQCR10	5-HEPTYL-6-HYDROXY-1,3-BENZOTHIAZOLE-4,7-DIONE	n/a	DrugBank	2.46355998526911	UQCR10	0	0	n/a	unknown	0
891	hsa01100 Metabolic pathways	UQCR10	UQCR10	(5S)-3-ANILINO-5-(2,4-DIFLUOROPHENYL)-5-METHYL-1,3-OXAZOLIDINE-2,4-DIONE	n/a	DrugBank	2.46355998526911	UQCR10	0	0	n/a	unknown	0
892	hsa01100 Metabolic pathways	UQCR10	UQCR10	UBIQUINONE-2	n/a	DrugBank	2.46355998526911	UQCR10	0	0	n/a	unknown	0
893	hsa01100 Metabolic pathways	UQCR10	UQCR10	FAMOXADONE	n/a	DrugBank	2.46355998526911	UQCR10	0	0	n/a	unknown	0
894	hsa01100 Metabolic pathways	PYCR2	PYCR2	L-PROLINE	n/a	DrugBank	2.46355998526911	PYCR2	0	0	n/a	unknown	0
895	hsa01100 Metabolic pathways	PSAT1	PSAT1	PYRIDOXAL PHOSPHATE	cofactor	DrugBank	2.46355998526911	PSAT1	0	0	cofactor	turn-on	0
896	hsa01100 Metabolic pathways	PSAT1	PSAT1	L-GLUTAMIC ACID	n/a	DrugBank	2.46355998526911	PSAT1	0	0	n/a	unknown	0
897	hsa01100 Metabolic pathways	HADH	HADH	ACETOACETYL-COENZYME A	n/a	DrugBank	2.46355998526911	HADH	0	0	n/a	unknown	0
898	hsa01100 Metabolic pathways	HAL	HAL	L-HISTIDINE	n/a	DrugBank	2.46355998526911	HAL	0	0	n/a	unknown	0
899	hsa01100 Metabolic pathways	HDC	HDC	L-HISTIDINE	n/a	DrugBank	2.46355998526911	HDC	0	0	n/a	unknown	0
900	hsa01100 Metabolic pathways	HDC	HDC	PYRIDOXAL PHOSPHATE	cofactor	DrugBank	2.46355998526911	HDC	0	0	cofactor	turn-on	0
901	hsa01100 Metabolic pathways	HEXB	HEXB	3AR,5R,6S,7R,7AR-5-HYDROXYMETHYL-2-METHYL-5,6,7,7A-TETRAHYDRO-3AH-PYRANO[3,2-D]THIAZOLE-6,7-DIOL	n/a	DrugBank	2.46355998526911	HEXB	0	0	n/a	unknown	0
902	hsa01100 Metabolic pathways	HEXB	HEXB	2-ACETAMIDO-2-DEOXY-D-GLUCONO-1,5-LACTONE	n/a	DrugBank	2.46355998526911	HEXB	0	0	n/a	unknown	0
903	hsa01100 Metabolic pathways	HEXB	HEXB	(2R,3R,4S,5R)-2-ACETAMIDO-3,4-DIHYDROXY-5-HYDROXYMETHYL-PIPERIDINIUM	n/a	DrugBank	2.46355998526911	HEXB	0	0	n/a	unknown	0
904	hsa01100 Metabolic pathways	PLA2G2E	PLA2G2E	OXYPHENBUTAZONE	n/a	DrugBank	2.46355998526911	PLA2G2E	0	0	n/a	unknown	0
905	hsa01100 Metabolic pathways	PLA2G2E	PLA2G2E	GLYCEROL	n/a	DrugBank	2.46355998526911	PLA2G2E	0	0	n/a	unknown	0
906	hsa01100 Metabolic pathways	PLA2G2E	PLA2G2E	1,4-BUTANEDIOL	n/a	DrugBank	2.46355998526911	PLA2G2E	0	0	n/a	unknown	0
907	hsa01100 Metabolic pathways	PLA2G2E	PLA2G2E	3-{3-[(DIMETHYLAMINO)METHYL]-1H-INDOL-7-YL}PROPAN-1-OL	n/a	DrugBank	2.46355998526911	PLA2G2E	0	0	n/a	unknown	0
908	hsa01100 Metabolic pathways	PLA2G2E	PLA2G2E	LICOFELONE	n/a	DrugBank	2.46355998526911	PLA2G2E	0	0	n/a	unknown	0
909	hsa01100 Metabolic pathways	PLA2G2E	PLA2G2E	NIMESULIDE	n/a	DrugBank	2.46355998526911	PLA2G2E	0	0	n/a	unknown	0
910	hsa01100 Metabolic pathways	PLA2G2E	PLA2G2E	(2-CARBAMOYLMETHYL-5-PROPYL-OCTAHYDRO-INDOL-7-YL)ACETIC ACID	n/a	DrugBank	2.46355998526911	PLA2G2E	0	0	n/a	unknown	0
911	hsa01100 Metabolic pathways	HK1	HK1	ALPHA-D-GLUCOSE-6-PHOSPHATE	n/a	DrugBank	2.46355998526911	HK1	0	0	n/a	unknown	0
912	hsa01100 Metabolic pathways	HK1	HK1	BETA-D-GLUCOSE	n/a	DrugBank	2.46355998526911	HK1	0	0	n/a	unknown	0
913	hsa01100 Metabolic pathways	HK1	HK1	PHOSPHOAMINOPHOSPHONIC ACID-ADENYLATE ESTER	n/a	DrugBank	2.46355998526911	HK1	0	0	n/a	unknown	0
914	hsa01100 Metabolic pathways	HK2	HK2	4-AMINOPYRIDINE	blocker	TTD	2.46355998526911	HK2	0	0	blocker	turn-off	0
915	hsa01100 Metabolic pathways	HK2	HK2	DRONEDARONE	blocker	TTD	2.46355998526911	HK2	0	0	blocker	turn-off	0
916	hsa01100 Metabolic pathways	HK2	HK2	AZIMILIDE	blocker	TTD	2.46355998526911	HK2	0	0	blocker	turn-off	0
917	hsa01100 Metabolic pathways	ACACA	ACACA	BIOTIN	n/a	DrugBank	2.46355998526911	ACACA	0	0	n/a	unknown	0
918	hsa01100 Metabolic pathways	ACACA	ACACA	TOFA	n/a	GuideToPharmacologyInteractions	2.46355998526911	ACACA	0	0	n/a	unknown	0
919	hsa01100 Metabolic pathways	HLCS	HLCS	BIOTIN	n/a	DrugBank	2.46355998526911	HLCS	0	0	n/a	unknown	0
920	hsa01100 Metabolic pathways	HMGCL	HMGCL	3-HYDROXYGLUTARIC ACID	n/a	DrugBank	2.46355998526911	HMGCL	0	0	n/a	unknown	0
921	hsa01100 Metabolic pathways	HMGCR	HMGCR	LOVASTATIN	inhibitor	TTD	2.46355998526911	HMGCR	0	0	inhibitor	turn-off	0
922	hsa01100 Metabolic pathways	HMGCR	HMGCR	SIMVASTATIN	inhibitor	TTD	2.46355998526911	HMGCR	0	0	inhibitor	turn-off	0
923	hsa01100 Metabolic pathways	HMGCR	HMGCR	PRAVASTATIN	inhibitor	TTD	2.46355998526911	HMGCR	0	0	inhibitor	turn-off	0
924	hsa01100 Metabolic pathways	HMGCR	HMGCR	PRAVASTATIN	n/a	TdgClinicalTrial	2.46355998526911	HMGCR	0	0	n/a	unknown	0
925	hsa01100 Metabolic pathways	HMGCR	HMGCR	LOVASTATIN	n/a	TdgClinicalTrial	2.46355998526911	HMGCR	0	0	n/a	unknown	0
927	hsa01100 Metabolic pathways	HMGCR	HMGCR	ATORVASTATIN	n/a	TdgClinicalTrial	2.46355998526911	HMGCR	0	0	n/a	unknown	0
928	hsa01100 Metabolic pathways	HMGCR	HMGCR	SIMVASTATIN	n/a	TdgClinicalTrial	2.46355998526911	HMGCR	0	0	n/a	unknown	0
931	hsa01100 Metabolic pathways	HMGCR	HMGCR	PITAVASTATIN	n/a	TdgClinicalTrial	2.46355998526911	HMGCR	0	0	n/a	unknown	0
932	hsa01100 Metabolic pathways	HMGCR	HMGCR	FLUVASTATIN	n/a	TdgClinicalTrial	2.46355998526911	HMGCR	0	0	n/a	unknown	0
933	hsa01100 Metabolic pathways	HMGCR	HMGCR	ROSUVASTATIN	n/a	TdgClinicalTrial	2.46355998526911	HMGCR	0	0	n/a	unknown	0
936	hsa01100 Metabolic pathways	HMGCR	HMGCR	PRAVASTATIN	inhibitor	DrugBank	2.46355998526911	HMGCR	0	0	inhibitor	turn-off	0
937	hsa01100 Metabolic pathways	HMGCR	HMGCR	2'-MONOPHOSPHOADENOSINE 5'-DIPHOSPHORIBOSE	n/a	DrugBank	2.46355998526911	HMGCR	0	0	n/a	unknown	0
938	hsa01100 Metabolic pathways	HMGCR	HMGCR	CERIVASTATIN	inhibitor	DrugBank	2.46355998526911	HMGCR	0	0	inhibitor	turn-off	0
939	hsa01100 Metabolic pathways	HMGCR	HMGCR	LOVASTATIN	inhibitor	DrugBank	2.46355998526911	HMGCR	0	0	inhibitor	turn-off	0
940	hsa01100 Metabolic pathways	HMGCR	HMGCR	MEVASTATIN	inhibitor	DrugBank	2.46355998526911	HMGCR	0	0	inhibitor	turn-off	0
941	hsa01100 Metabolic pathways	HMGCR	HMGCR	SIMVASTATIN	inhibitor	DrugBank	2.46355998526911	HMGCR	0	0	inhibitor	turn-off	0
942	hsa01100 Metabolic pathways	HMGCR	HMGCR	7-[3-(4-FLUORO-PHENYL)-1-ISOPROPYL-1H-INDOL-2-YL]-3,5-DIHYDROXY-HEPTANOIC ACID	n/a	DrugBank	2.46355998526911	HMGCR	0	0	n/a	unknown	0
943	hsa01100 Metabolic pathways	HMGCR	HMGCR	ATORVASTATIN	inhibitor	DrugBank	2.46355998526911	HMGCR	0	0	inhibitor	turn-off	0
944	hsa01100 Metabolic pathways	HMGCR	HMGCR	COENZYME A	n/a	DrugBank	2.46355998526911	HMGCR	0	0	n/a	unknown	0
945	hsa01100 Metabolic pathways	HMGCR	HMGCR	FLUVASTATIN	inhibitor	DrugBank	2.46355998526911	HMGCR	0	0	inhibitor	turn-off	0
946	hsa01100 Metabolic pathways	HMGCR	HMGCR	(S)-HMG-COA	n/a	DrugBank	2.46355998526911	HMGCR	0	0	n/a	unknown	0
947	hsa01100 Metabolic pathways	HMGCR	HMGCR	ROSUVASTATIN	n/a	GuideToPharmacologyInteractions	2.46355998526911	HMGCR	0	0	n/a	unknown	0
948	hsa01100 Metabolic pathways	HMGCR	HMGCR	ATORVASTATIN	n/a	GuideToPharmacologyInteractions	2.46355998526911	HMGCR	0	0	n/a	unknown	0
949	hsa01100 Metabolic pathways	HMGCR	HMGCR	LOVASTATIN	n/a	GuideToPharmacologyInteractions	2.46355998526911	HMGCR	0	0	n/a	unknown	0
953	hsa01100 Metabolic pathways	HMGCR	HMGCR	FLUVASTATIN	n/a	GuideToPharmacologyInteractions	2.46355998526911	HMGCR	0	0	n/a	unknown	0
954	hsa01100 Metabolic pathways	HMGCR	HMGCR	CERIVASTATIN	n/a	GuideToPharmacologyInteractions	2.46355998526911	HMGCR	0	0	n/a	unknown	0
956	hsa01100 Metabolic pathways	HMGCR	HMGCR	SIMVASTATIN	n/a	GuideToPharmacologyInteractions	2.46355998526911	HMGCR	0	0	n/a	unknown	0
958	hsa01100 Metabolic pathways	HMGCR	HMGCR	PRAVASTATIN	n/a	GuideToPharmacologyInteractions	2.46355998526911	HMGCR	0	0	n/a	unknown	0
961	hsa01100 Metabolic pathways	HMGCR	HMGCR	DFGYVAE	n/a	GuideToPharmacologyInteractions	2.46355998526911	HMGCR	0	0	n/a	unknown	0
964	hsa01100 Metabolic pathways	HMGCR	HMGCR	MEVASTATIN	n/a	GuideToPharmacologyInteractions	2.46355998526911	HMGCR	0	0	n/a	unknown	0
969	hsa01100 Metabolic pathways	HMGCR	HMGCR	LOVASTATIN	n/a	TEND	2.46355998526911	HMGCR	0	0	n/a	unknown	0
970	hsa01100 Metabolic pathways	HMGCR	HMGCR	PRAVASTATIN	n/a	TEND	2.46355998526911	HMGCR	0	0	n/a	unknown	0
971	hsa01100 Metabolic pathways	HMGCR	HMGCR	SIMVASTATIN	n/a	TEND	2.46355998526911	HMGCR	0	0	n/a	unknown	0
972	hsa01100 Metabolic pathways	HMGCR	HMGCR	PITAVASTATIN	n/a	TEND	2.46355998526911	HMGCR	0	0	n/a	unknown	0
973	hsa01100 Metabolic pathways	HMGCR	HMGCR	FLUVASTATIN	n/a	TEND	2.46355998526911	HMGCR	0	0	n/a	unknown	0
974	hsa01100 Metabolic pathways	HMGCR	HMGCR	ROSUVASTATIN	n/a	TEND	2.46355998526911	HMGCR	0	0	n/a	unknown	0
975	hsa01100 Metabolic pathways	HMGCR	HMGCR	ATORVASTATIN	n/a	TEND	2.46355998526911	HMGCR	0	0	n/a	unknown	0
976	hsa01100 Metabolic pathways	HMGCR	HMGCR	LOVASTATIN	n/a	PharmGKB	2.46355998526911	HMGCR	0	0	n/a	unknown	0
977	hsa01100 Metabolic pathways	HMGCR	HMGCR	SIMVASTATIN	n/a	PharmGKB	2.46355998526911	HMGCR	0	0	n/a	unknown	0
978	hsa01100 Metabolic pathways	HMGCR	HMGCR	ROSUVASTATIN CALCIUM	inhibitor	ChEMBL	2.46355998526911	HMGCR	0	0	inhibitor	turn-off	0
979	hsa01100 Metabolic pathways	HMGCR	HMGCR	SIMVASTATIN	inhibitor	ChEMBL	2.46355998526911	HMGCR	0	0	inhibitor	turn-off	0
980	hsa01100 Metabolic pathways	HMGCR	HMGCR	FLUVASTATIN SODIUM	inhibitor	ChEMBL	2.46355998526911	HMGCR	0	0	inhibitor	turn-off	0
981	hsa01100 Metabolic pathways	HMGCR	HMGCR	ATORVASTATIN CALCIUM	inhibitor	ChEMBL	2.46355998526911	HMGCR	0	0	inhibitor	turn-off	0
982	hsa01100 Metabolic pathways	HMGCR	HMGCR	CERIVASTATIN SODIUM	inhibitor	ChEMBL	2.46355998526911	HMGCR	0	0	inhibitor	turn-off	0
983	hsa01100 Metabolic pathways	HMGCR	HMGCR	PITAVASTATIN CALCIUM	inhibitor	ChEMBL	2.46355998526911	HMGCR	0	0	inhibitor	turn-off	0
984	hsa01100 Metabolic pathways	HMGCR	HMGCR	LOVASTATIN	inhibitor	ChEMBL	2.46355998526911	HMGCR	0	0	inhibitor	turn-off	0
985	hsa01100 Metabolic pathways	HMGCR	HMGCR	LOVASTATIN	n/a	ClearityFoundationClinicalTrial	2.46355998526911	HMGCR	0	0	n/a	unknown	0
986	hsa01100 Metabolic pathways	HMGCS1	HMGCS1	(3R,5S,7R,12S,13R)-13-FORMYL-12,14-DIHYDROXY-3,5,7-TRIMETHYLTETRADECANOIC ACID	n/a	DrugBank	2.46355998526911	HMGCS1	0	0	n/a	unknown	0
987	hsa01100 Metabolic pathways	AOX1	AOX1	MENADIONE	inhibitor	TTD	2.46355998526911	AOX1	1	-3.12265763755552	inhibitor	turn-off	anti-homeostasis
988	hsa01100 Metabolic pathways	AOX1	AOX1	ISOVANILLIN	inhibitor	TTD	2.46355998526911	AOX1	1	-3.12265763755552	inhibitor	turn-off	anti-homeostasis
989	hsa01100 Metabolic pathways	AOX1	AOX1	ENILURACIL	n/a	DrugBank	2.46355998526911	AOX1	1	-3.12265763755552	n/a	unknown	0
990	hsa01100 Metabolic pathways	DHRS4L2	DHRS4L2	MATAIRESINOL	n/a	DrugBank	2.46355998526911	DHRS4L2	0	0	n/a	unknown	0
991	hsa01100 Metabolic pathways	ACACB	ACACB	TOFA	n/a	GuideToPharmacologyInteractions	2.46355998526911	ACACB	0	0	n/a	unknown	0
992	hsa01100 Metabolic pathways	ACACB	ACACB	BIOTIN	n/a	DrugBank	2.46355998526911	ACACB	0	0	n/a	unknown	0
993	hsa01100 Metabolic pathways	ACACB	ACACB	ADENINE	n/a	DrugBank	2.46355998526911	ACACB	0	0	n/a	unknown	0
994	hsa01100 Metabolic pathways	ACACB	ACACB	METFORMIN	activator	TTD	2.46355998526911	ACACB	0	0	activator	turn-on	0
995	hsa01100 Metabolic pathways	HPD	HPD	NITISINONE	inhibitor	DrugBank	2.46355998526911	HPD	0	0	inhibitor	turn-off	0
996	hsa01100 Metabolic pathways	HPD	HPD	(1-TERT-BUTYL-5-HYDROXY-1H-PYRAZOL-4-YL)-(6-METHANESULFONYL-4'-METHOXY-2-METHYL-BIPHENYL-3-YL)-METHANONE	n/a	DrugBank	2.46355998526911	HPD	0	0	n/a	unknown	0
997	hsa01100 Metabolic pathways	HPD	HPD	NITISINONE	n/a	TdgClinicalTrial	2.46355998526911	HPD	0	0	n/a	unknown	0
999	hsa01100 Metabolic pathways	HPD	HPD	NITISINONE	inhibitor	ChEMBL	2.46355998526911	HPD	0	0	inhibitor	turn-off	0
1000	hsa01100 Metabolic pathways	HPD	HPD	NITISINONE	n/a	TEND	2.46355998526911	HPD	0	0	n/a	unknown	0
1001	hsa01100 Metabolic pathways	HPRT1	HPRT1	5--MONOPHOSPHATE-9-BETA-D-RIBOFURANOSYL XANTHINE	n/a	DrugBank	2.46355998526911	HPRT1	1	1.62347549981649	n/a	unknown	0
1002	hsa01100 Metabolic pathways	HPRT1	HPRT1	3H-PYRAZOLO[4,3-D]PYRIMIDIN-7-OL	n/a	DrugBank	2.46355998526911	HPRT1	1	1.62347549981649	n/a	unknown	0
1003	hsa01100 Metabolic pathways	HPRT1	HPRT1	ALPHA-PHOSPHORIBOSYLPYROPHOSPHORIC ACID	n/a	DrugBank	2.46355998526911	HPRT1	1	1.62347549981649	n/a	unknown	0
1004	hsa01100 Metabolic pathways	HPRT1	HPRT1	9-DEAZAGUANINE	n/a	DrugBank	2.46355998526911	HPRT1	1	1.62347549981649	n/a	unknown	0
1005	hsa01100 Metabolic pathways	HPRT1	HPRT1	AZATHIOPRINE	inhibitor	DrugBank	2.46355998526911	HPRT1	1	1.62347549981649	inhibitor	turn-off	homeostasis
1006	hsa01100 Metabolic pathways	HSD3B1	HSD3B1	TRILOSTANE	n/a	TdgClinicalTrial	2.46355998526911	HSD3B1	0	0	n/a	unknown	0
1007	hsa01100 Metabolic pathways	HSD3B1	HSD3B1	TRILOSTANE	n/a	TEND	2.46355998526911	HSD3B1	0	0	n/a	unknown	0
1008	hsa01100 Metabolic pathways	HSD3B1	HSD3B1	TRILOSTANE	inhibitor	DrugBank	2.46355998526911	HSD3B1	0	0	inhibitor	turn-off	0
1009	hsa01100 Metabolic pathways	HSD3B2	HSD3B2	TRILOSTANE	n/a	TdgClinicalTrial	2.46355998526911	HSD3B2	0	0	n/a	unknown	0
1010	hsa01100 Metabolic pathways	HSD3B2	HSD3B2	TRILOSTANE	inhibitor	DrugBank	2.46355998526911	HSD3B2	0	0	inhibitor	turn-off	0
1011	hsa01100 Metabolic pathways	HSD3B2	HSD3B2	TRILOSTANE	inhibitor	ChEMBL	2.46355998526911	HSD3B2	0	0	inhibitor	turn-off	0
1012	hsa01100 Metabolic pathways	HSD3B2	HSD3B2	TRILOSTANE	n/a	TEND	2.46355998526911	HSD3B2	0	0	n/a	unknown	0
1013	hsa01100 Metabolic pathways	HSD11B1	HSD11B1	2-(2-CHLORO-4-FLUOROPHENOXY)-2-METHYL-N-[(1R,2S,3S,5S,7S)-5-(METHYLSULFONYL)-2-ADAMANTYL]PROPANAMIDE	n/a	DrugBank	2.46355998526911	HSD11B1	0	0	n/a	unknown	0
1014	hsa01100 Metabolic pathways	HSD11B1	HSD11B1	(1S,3R,4S,5S,7S)-4-{[2-(4-METHOXYPHENOXY)-2-METHYLPROPANOYL]AMINO}ADAMANTANE-1-CARBOXAMIDE	n/a	DrugBank	2.46355998526911	HSD11B1	0	0	n/a	unknown	0
1015	hsa01100 Metabolic pathways	HSD11B1	HSD11B1	(5S)-2-(CYCLOOCTYLAMINO)-5-METHYL-5-PROPYL-1,3-THIAZOL-4(5H)-ONE	n/a	DrugBank	2.46355998526911	HSD11B1	0	0	n/a	unknown	0
1016	hsa01100 Metabolic pathways	HSD11B1	HSD11B1	PREDNISONE	ligand	DrugBank	2.46355998526911	HSD11B1	0	0	ligand	unknown	0
1017	hsa01100 Metabolic pathways	HSD11B1	HSD11B1	2'-MONOPHOSPHOADENOSINE 5'-DIPHOSPHORIBOSE	n/a	DrugBank	2.46355998526911	HSD11B1	0	0	n/a	unknown	0
1018	hsa01100 Metabolic pathways	HSD11B1	HSD11B1	2-(N-MORPHOLINO)-ETHANESULFONIC ACID	n/a	DrugBank	2.46355998526911	HSD11B1	0	0	n/a	unknown	0
1019	hsa01100 Metabolic pathways	HSD11B1	HSD11B1	2-(6-{[(3-CHLORO-2-METHYLPHENYL)SULFONYL]AMINO}PYRIDIN-2-YL)-N,N-DIETHYLACETAMIDE	n/a	DrugBank	2.46355998526911	HSD11B1	0	0	n/a	unknown	0
1020	hsa01100 Metabolic pathways	HSD17B1	HSD17B1	2'-MONOPHOSPHOADENOSINE 5'-DIPHOSPHORIBOSE	n/a	DrugBank	2.46355998526911	HSD17B1	0	0	n/a	unknown	0
1021	hsa01100 Metabolic pathways	HSD17B1	HSD17B1	ANDROSTANEDIONE	n/a	DrugBank	2.46355998526911	HSD17B1	0	0	n/a	unknown	0
1022	hsa01100 Metabolic pathways	HSD17B1	HSD17B1	EQUILIN	n/a	DrugBank	2.46355998526911	HSD17B1	0	0	n/a	unknown	0
1023	hsa01100 Metabolic pathways	HSD17B1	HSD17B1	DEHYDROEPIANDROSTERONE	n/a	DrugBank	2.46355998526911	HSD17B1	0	0	n/a	unknown	0
1024	hsa01100 Metabolic pathways	HSD17B1	HSD17B1	EM-1745	n/a	DrugBank	2.46355998526911	HSD17B1	0	0	n/a	unknown	0
1025	hsa01100 Metabolic pathways	HSD17B4	HSD17B4	3R-HYDROXYDECANOYL-COA	n/a	DrugBank	2.46355998526911	HSD17B4	0	0	n/a	unknown	0
1026	hsa01100 Metabolic pathways	NDST1	NDST1	ADENOSINE-3'-5'-DIPHOSPHATE	n/a	DrugBank	2.46355998526911	NDST1	0	0	n/a	unknown	0
1027	hsa01100 Metabolic pathways	GADL1	GADL1	PYRIDOXAL PHOSPHATE	cofactor	DrugBank	2.46355998526911	GADL1	0	0	cofactor	turn-on	0
1028	hsa01100 Metabolic pathways	ACADM	ACADM	3-THIAOCTANOYL-COENZYME A	n/a	DrugBank	2.46355998526911	ACADM	0	0	n/a	unknown	0
1029	hsa01100 Metabolic pathways	ACADM	ACADM	OCTANOYL-COENZYME A	n/a	DrugBank	2.46355998526911	ACADM	0	0	n/a	unknown	0
1030	hsa01100 Metabolic pathways	CYP26C1	CYP26C1	TALAROZOLE	n/a	TdgClinicalTrial	2.46355998526911	CYP26C1	0	0	n/a	unknown	0
1031	hsa01100 Metabolic pathways	IDH1	IDH1	2'-MONOPHOSPHOADENOSINE 5'-DIPHOSPHORIBOSE	n/a	DrugBank	2.46355998526911	IDH1	0	0	n/a	unknown	0
1032	hsa01100 Metabolic pathways	IDH1	IDH1	ISOCITRIC ACID	n/a	DrugBank	2.46355998526911	IDH1	0	0	n/a	unknown	0
1033	hsa01100 Metabolic pathways	IDH2	IDH2	ISOCITRIC ACID	n/a	DrugBank	2.46355998526911	IDH2	1	1.53631301836355	n/a	unknown	0
1034	hsa01100 Metabolic pathways	NMNAT3	NMNAT3	NICOTINAMIDE MONONUCLEOTIDE	n/a	DrugBank	2.46355998526911	NMNAT3	0	0	n/a	unknown	0
1035	hsa01100 Metabolic pathways	NMNAT3	NMNAT3	ALPHA,BETA-METHYLENEADENOSINE-5'-TRIPHOSPHATE	n/a	DrugBank	2.46355998526911	NMNAT3	0	0	n/a	unknown	0
1036	hsa01100 Metabolic pathways	ACADS	ACADS	ACETOACETYL-COENZYME A	n/a	DrugBank	2.46355998526911	ACADS	0	0	n/a	unknown	0
1037	hsa01100 Metabolic pathways	APRT	APRT	ALPHA-PHOSPHORIBOSYLPYROPHOSPHORIC ACID	n/a	DrugBank	2.46355998526911	APRT	0	0	n/a	unknown	0
1038	hsa01100 Metabolic pathways	APRT	APRT	CITRIC ACID	n/a	DrugBank	2.46355998526911	APRT	0	0	n/a	unknown	0
1039	hsa01100 Metabolic pathways	APRT	APRT	ADENINE	n/a	DrugBank	2.46355998526911	APRT	0	0	n/a	unknown	0
1040	hsa01100 Metabolic pathways	ACADSB	ACADSB	VALPROIC ACID	inhibitor	DrugBank	2.46355998526911	ACADSB	0	0	inhibitor	turn-off	0
1041	hsa01100 Metabolic pathways	ACADSB	ACADSB	L-ISOLEUCINE	n/a	DrugBank	2.46355998526911	ACADSB	0	0	n/a	unknown	0
1042	hsa01100 Metabolic pathways	ACADSB	ACADSB	VALPROIC ACID	n/a	TdgClinicalTrial	2.46355998526911	ACADSB	0	0	n/a	unknown	0
1044	hsa01100 Metabolic pathways	IMPA1	IMPA1	L-MYO-INOSITOL-1-PHOSPHATE	n/a	DrugBank	2.46355998526911	IMPA1	0	0	n/a	unknown	0
1045	hsa01100 Metabolic pathways	IMPA1	IMPA1	LITHIUM	inhibitor	DrugBank	2.46355998526911	IMPA1	0	0	inhibitor	turn-off	0
1046	hsa01100 Metabolic pathways	IMPA1	IMPA1	LITHIUM CARBONATE	inhibitor	ChEMBL	2.46355998526911	IMPA1	0	0	inhibitor	turn-off	0
1047	hsa01100 Metabolic pathways	IMPA1	IMPA1	LITHIUM CITRATE HYDRATE	inhibitor	ChEMBL	2.46355998526911	IMPA1	0	0	inhibitor	turn-off	0
1048	hsa01100 Metabolic pathways	IMPA2	IMPA2	LITHIUM	inhibitor	DrugBank	2.46355998526911	IMPA2	0	0	inhibitor	turn-off	0
1049	hsa01100 Metabolic pathways	IMPDH1	IMPDH1	MYCOPHENOLATE MOFETIL	inhibitor	DrugBank	2.46355998526911	IMPDH1	0	0	inhibitor	turn-off	0
1050	hsa01100 Metabolic pathways	IMPDH1	IMPDH1	RIBAVIRIN	inhibitor	DrugBank	2.46355998526911	IMPDH1	0	0	inhibitor	turn-off	0
1051	hsa01100 Metabolic pathways	IMPDH1	IMPDH1	MYCOPHENOLIC ACID	inhibitor	DrugBank	2.46355998526911	IMPDH1	0	0	inhibitor	turn-off	0
1052	hsa01100 Metabolic pathways	IMPDH1	IMPDH1	6-CHLOROPURINE RIBOSIDE, 5'-MONOPHOSPHATE	n/a	DrugBank	2.46355998526911	IMPDH1	0	0	n/a	unknown	0
1053	hsa01100 Metabolic pathways	IMPDH1	IMPDH1	MYCOPHENOLIC ACID	n/a	TEND	2.46355998526911	IMPDH1	0	0	n/a	unknown	0
1054	hsa01100 Metabolic pathways	IMPDH1	IMPDH1	MYCOPHENOLATE MOFETIL	n/a	TEND	2.46355998526911	IMPDH1	0	0	n/a	unknown	0
1055	hsa01100 Metabolic pathways	IMPDH1	IMPDH1	RIBAVIRIN	n/a	GuideToPharmacologyInteractions	2.46355998526911	IMPDH1	0	0	n/a	unknown	0
1056	hsa01100 Metabolic pathways	IMPDH1	IMPDH1	MYCOPHENOLIC ACID	n/a	GuideToPharmacologyInteractions	2.46355998526911	IMPDH1	0	0	n/a	unknown	0
1057	hsa01100 Metabolic pathways	IMPDH1	IMPDH1	MYCOPHENOLATE MOFETIL	n/a	GuideToPharmacologyInteractions	2.46355998526911	IMPDH1	0	0	n/a	unknown	0
1058	hsa01100 Metabolic pathways	IMPDH1	IMPDH1	MYCOPHENOLIC ACID	n/a	TdgClinicalTrial	2.46355998526911	IMPDH1	0	0	n/a	unknown	0
1059	hsa01100 Metabolic pathways	IMPDH1	IMPDH1	MYCOPHENOLATE MOFETIL	n/a	TdgClinicalTrial	2.46355998526911	IMPDH1	0	0	n/a	unknown	0
1060	hsa01100 Metabolic pathways	IMPDH1	IMPDH1	RIBAVIRIN	inhibitor	ChEMBL	2.46355998526911	IMPDH1	0	0	inhibitor	turn-off	0
1061	hsa01100 Metabolic pathways	IMPDH2	IMPDH2	6-CHLOROPURINE RIBOSIDE, 5'-MONOPHOSPHATE	n/a	DrugBank	2.46355998526911	IMPDH2	0	0	n/a	unknown	0
1062	hsa01100 Metabolic pathways	IMPDH2	IMPDH2	SELENAZOLE-4-CARBOXYAMIDE-ADENINE DINUCLEOTIDE	n/a	DrugBank	2.46355998526911	IMPDH2	0	0	n/a	unknown	0
1063	hsa01100 Metabolic pathways	IMPDH2	IMPDH2	MYCOPHENOLIC ACID	inhibitor	DrugBank	2.46355998526911	IMPDH2	0	0	inhibitor	turn-off	0
1064	hsa01100 Metabolic pathways	IMPDH2	IMPDH2	MYCOPHENOLATE MOFETIL	inhibitor	DrugBank	2.46355998526911	IMPDH2	0	0	inhibitor	turn-off	0
1065	hsa01100 Metabolic pathways	IMPDH2	IMPDH2	RIBAVIRIN MONOPHOSPHATE	n/a	DrugBank	2.46355998526911	IMPDH2	0	0	n/a	unknown	0
1066	hsa01100 Metabolic pathways	IMPDH2	IMPDH2	MYCOPHENOLIC ACID	n/a	GuideToPharmacologyInteractions	2.46355998526911	IMPDH2	0	0	n/a	unknown	0
1067	hsa01100 Metabolic pathways	IMPDH2	IMPDH2	MYCOPHENOLATE MOFETIL	n/a	GuideToPharmacologyInteractions	2.46355998526911	IMPDH2	0	0	n/a	unknown	0
1068	hsa01100 Metabolic pathways	IMPDH2	IMPDH2	RIBAVIRIN	n/a	GuideToPharmacologyInteractions	2.46355998526911	IMPDH2	0	0	n/a	unknown	0
1069	hsa01100 Metabolic pathways	IMPDH2	IMPDH2	MYCOPHENOLATE MOFETIL	n/a	TdgClinicalTrial	2.46355998526911	IMPDH2	0	0	n/a	unknown	0
1070	hsa01100 Metabolic pathways	IMPDH2	IMPDH2	MYCOPHENOLIC ACID	n/a	TdgClinicalTrial	2.46355998526911	IMPDH2	0	0	n/a	unknown	0
1071	hsa01100 Metabolic pathways	IMPDH2	IMPDH2	MYCOPHENOLIC ACID	n/a	TEND	2.46355998526911	IMPDH2	0	0	n/a	unknown	0
1072	hsa01100 Metabolic pathways	IMPDH2	IMPDH2	MYCOPHENOLATE MOFETIL	n/a	TEND	2.46355998526911	IMPDH2	0	0	n/a	unknown	0
1073	hsa01100 Metabolic pathways	IMPDH2	IMPDH2	MYCOPHENOLIC ACID	inhibitor	TTD	2.46355998526911	IMPDH2	0	0	inhibitor	turn-off	0
1074	hsa01100 Metabolic pathways	IMPDH2	IMPDH2	MYCOPHENOLATE MOFETIL	inhibitor	TTD	2.46355998526911	IMPDH2	0	0	inhibitor	turn-off	0
1075	hsa01100 Metabolic pathways	IMPDH2	IMPDH2	MYCOPHENOLATE MOFETIL	n/a	PharmGKB	2.46355998526911	IMPDH2	0	0	n/a	unknown	0
1076	hsa01100 Metabolic pathways	IMPDH2	IMPDH2	MYCOPHENOLIC ACID	n/a	PharmGKB	2.46355998526911	IMPDH2	0	0	n/a	unknown	0
1077	hsa01100 Metabolic pathways	IDO1	IDO1	L-TRYPTOPHAN	binder	TTD	2.46355998526911	IDO1	1	4.04635709085433	binder	unknown	0
1078	hsa01100 Metabolic pathways	INPP5B	INPP5B	D-MYO-INOSITOL-1,4-BISPHOSPHATE	n/a	DrugBank	2.46355998526911	INPP5B	0	0	n/a	unknown	0
1079	hsa01100 Metabolic pathways	ITPA	ITPA	MERCAPTOPURINE	n/a	PharmGKB	2.46355998526911	ITPA	0	0	n/a	unknown	0
1080	hsa01100 Metabolic pathways	ITPA	ITPA	FOLIC ACID	n/a	PharmGKB	2.46355998526911	ITPA	0	0	n/a	unknown	0
1081	hsa01100 Metabolic pathways	ITPA	ITPA	INTERFERON ALFA-2B, RECOMBINANT	n/a	PharmGKB	2.46355998526911	ITPA	0	0	n/a	unknown	0
1082	hsa01100 Metabolic pathways	ITPA	ITPA	CITRIC ACID	n/a	DrugBank	2.46355998526911	ITPA	0	0	n/a	unknown	0
1083	hsa01100 Metabolic pathways	ITPKA	ITPKA	INOSITOL 1,3,4,5-TETRAKISPHOSPHATE	n/a	DrugBank	2.46355998526911	ITPKA	0	0	n/a	unknown	0
1084	hsa01100 Metabolic pathways	ITPKA	ITPKA	PHOSPHOAMINOPHOSPHONIC ACID-ADENYLATE ESTER	n/a	DrugBank	2.46355998526911	ITPKA	0	0	n/a	unknown	0
1085	hsa01100 Metabolic pathways	ACAT1	ACAT1	SULFASALAZINE	n/a	TdgClinicalTrial	2.46355998526911	ACAT1	0	0	n/a	unknown	0
1086	hsa01100 Metabolic pathways	ACAT1	ACAT1	SULFASALAZINE	n/a	TEND	2.46355998526911	ACAT1	0	0	n/a	unknown	0
1087	hsa01100 Metabolic pathways	ACAT1	ACAT1	SULFASALAZINE	inhibitor	DrugBank	2.46355998526911	ACAT1	0	0	inhibitor	turn-off	0
1088	hsa01100 Metabolic pathways	ARG1	ARG1	S-{2-[AMINO(DIHYDROXY)-LAMBDA~4~-SULFANYL]ETHYL}-D-CYSTEINE	n/a	DrugBank	2.46355998526911	ARG1	0	0	n/a	unknown	0
1089	hsa01100 Metabolic pathways	ARG1	ARG1	DESCARBOXY-NOR-N(OMEGA)-HYDROXY-L-ARGININE	n/a	DrugBank	2.46355998526911	ARG1	0	0	n/a	unknown	0
1090	hsa01100 Metabolic pathways	ARG1	ARG1	UREA	n/a	DrugBank	2.46355998526911	ARG1	0	0	n/a	unknown	0
1091	hsa01100 Metabolic pathways	ARG1	ARG1	S-PROPYLAMINE-L-CYSTEINE	n/a	DrugBank	2.46355998526911	ARG1	0	0	n/a	unknown	0
1092	hsa01100 Metabolic pathways	ARG1	ARG1	S,S-(2-HYDROXYETHYL)THIOCYSTEINE	n/a	DrugBank	2.46355998526911	ARG1	0	0	n/a	unknown	0
1093	hsa01100 Metabolic pathways	ARG1	ARG1	2(S)-AMINO-6-BORONOHEXANOIC ACID	n/a	DrugBank	2.46355998526911	ARG1	0	0	n/a	unknown	0
1094	hsa01100 Metabolic pathways	ARG1	ARG1	N-OMEGA-HYDROXY-L-ARGININE	n/a	DrugBank	2.46355998526911	ARG1	0	0	n/a	unknown	0
1095	hsa01100 Metabolic pathways	ARG1	ARG1	DINOR-N(OMEGA)-HYDROXY-L-ARGININE	n/a	DrugBank	2.46355998526911	ARG1	0	0	n/a	unknown	0
1096	hsa01100 Metabolic pathways	ARG1	ARG1	NOR-N-OMEGA-HYDROXY-L-ARGININE	n/a	DrugBank	2.46355998526911	ARG1	0	0	n/a	unknown	0
1097	hsa01100 Metabolic pathways	ARG1	ARG1	L-ORNITHINE	n/a	DrugBank	2.46355998526911	ARG1	0	0	n/a	unknown	0
1098	hsa01100 Metabolic pathways	ARG1	ARG1	S-2-(BORONOETHYL)-L-CYSTEINE	n/a	DrugBank	2.46355998526911	ARG1	0	0	n/a	unknown	0
1099	hsa01100 Metabolic pathways	ARG1	ARG1	DEHYDRO-2(S)-AMINO-6-BORONOHEXANOIC ACID	n/a	DrugBank	2.46355998526911	ARG1	0	0	n/a	unknown	0
1100	hsa01100 Metabolic pathways	ARG1	ARG1	SODIUM BENZOATE	n/a	PharmGKB	2.46355998526911	ARG1	0	0	n/a	unknown	0
1101	hsa01100 Metabolic pathways	ARG2	ARG2	L-ORNITHINE	n/a	DrugBank	2.46355998526911	ARG2	0	0	n/a	unknown	0
1102	hsa01100 Metabolic pathways	ARG2	ARG2	L-ARGININE	n/a	DrugBank	2.46355998526911	ARG2	0	0	n/a	unknown	0
1103	hsa01100 Metabolic pathways	ARG2	ARG2	S-2-(BORONOETHYL)-L-CYSTEINE	n/a	DrugBank	2.46355998526911	ARG2	0	0	n/a	unknown	0
1104	hsa01100 Metabolic pathways	ACAT2	ACAT2	COENZYME A	n/a	DrugBank	2.46355998526911	ACAT2	0	0	n/a	unknown	0
1105	hsa01100 Metabolic pathways	LALBA	LALBA	PALMITIC ACID	n/a	DrugBank	2.46355998526911	LALBA	0	0	n/a	unknown	0
1106	hsa01100 Metabolic pathways	LCT	LCT	(1S,2S,3R,4S,5S)-2,3,4-TRIHYDROXY-5-(HYDROXYMETHYL)CYCLOHEXYL (1E)-2-PHENYL-N-(SULFOOXY)ETHANIMIDOTHIOATE	n/a	DrugBank	2.46355998526911	LCT	0	0	n/a	unknown	0
1107	hsa01100 Metabolic pathways	LCT	LCT	2-DEOXY-2FLUORO-GLUCOSE	n/a	DrugBank	2.46355998526911	LCT	0	0	n/a	unknown	0
1108	hsa01100 Metabolic pathways	LCT	LCT	D-GLUCONHYDROXIMO-1,5-LACTAM	n/a	DrugBank	2.46355998526911	LCT	0	0	n/a	unknown	0
1109	hsa01100 Metabolic pathways	LCT	LCT	ALPHA-D-XYLOPYRANOSE	n/a	DrugBank	2.46355998526911	LCT	0	0	n/a	unknown	0
1110	hsa01100 Metabolic pathways	LCT	LCT	NOJIRIMYCINE TETRAZOLE	n/a	DrugBank	2.46355998526911	LCT	0	0	n/a	unknown	0
1111	hsa01100 Metabolic pathways	LCT	LCT	GLUCONOLACTONE	n/a	DrugBank	2.46355998526911	LCT	0	0	n/a	unknown	0
1112	hsa01100 Metabolic pathways	LCT	LCT	ETHYL (1E)-2-PHENYL-N-(SULFOOXY)ETHANIMIDOTHIOATE	n/a	DrugBank	2.46355998526911	LCT	0	0	n/a	unknown	0
1113	hsa01100 Metabolic pathways	LDHA	LDHA	OXAMIC ACID	n/a	DrugBank	2.46355998526911	LDHA	0	0	n/a	unknown	0
1114	hsa01100 Metabolic pathways	LDHA	LDHA	NICOTINAMIDE	n/a	DrugBank	2.46355998526911	LDHA	0	0	n/a	unknown	0
1115	hsa01100 Metabolic pathways	LDHB	LDHB	OXAMIC ACID	n/a	DrugBank	2.46355998526911	LDHB	0	0	n/a	unknown	0
1116	hsa01100 Metabolic pathways	LSS	LSS	RO 48-8071	n/a	GuideToPharmacologyInteractions	2.46355998526911	LSS	0	0	n/a	unknown	0
1117	hsa01100 Metabolic pathways	LSS	LSS	TETRADECANE	n/a	DrugBank	2.46355998526911	LSS	0	0	n/a	unknown	0
1118	hsa01100 Metabolic pathways	LTA4H	LTA4H	4-AMINO-N-[4-(BENZYLOXY)PHENYL]BUTANAMIDE	n/a	DrugBank	2.46355998526911	LTA4H	0	0	n/a	unknown	0
1119	hsa01100 Metabolic pathways	LTA4H	LTA4H	(R)-PYRIDIN-4-YL[4-(2-PYRROLIDIN-1-YLETHOXY)PHENYL]METHANOL	n/a	DrugBank	2.46355998526911	LTA4H	0	0	n/a	unknown	0
1120	hsa01100 Metabolic pathways	LTA4H	LTA4H	BESTATIN	n/a	DrugBank	2.46355998526911	LTA4H	0	0	n/a	unknown	0
1121	hsa01100 Metabolic pathways	LTA4H	LTA4H	CAPTOPRIL	n/a	DrugBank	2.46355998526911	LTA4H	0	0	n/a	unknown	0
1122	hsa01100 Metabolic pathways	LTA4H	LTA4H	N-[3-[(1-AMINOETHYL)(HYDROXY)PHOSPHORYL]-2-(1,1'-BIPHENYL-4-YLMETHYL)PROPANOYL]ALANINE	n/a	DrugBank	2.46355998526911	LTA4H	0	0	n/a	unknown	0
1123	hsa01100 Metabolic pathways	LTA4H	LTA4H	N-[4-(BENZYLOXY)PHENYL]GLYCINAMIDE	n/a	DrugBank	2.46355998526911	LTA4H	0	0	n/a	unknown	0
1124	hsa01100 Metabolic pathways	LTA4H	LTA4H	BESTATIN	n/a	GuideToPharmacologyInteractions	2.46355998526911	LTA4H	0	0	n/a	unknown	0
1125	hsa01100 Metabolic pathways	LTA4H	LTA4H	MONTELUKAST	n/a	PharmGKB	2.46355998526911	LTA4H	0	0	n/a	unknown	0
1126	hsa01100 Metabolic pathways	LTC4S	LTC4S	MONTELUKAST	n/a	PharmGKB	2.46355998526911	LTC4S	0	0	n/a	unknown	0
1127	hsa01100 Metabolic pathways	LTC4S	LTC4S	GLUTATHIONE	n/a	DrugBank	2.46355998526911	LTC4S	0	0	n/a	unknown	0
1128	hsa01100 Metabolic pathways	MAN2A1	MAN2A1	KIFUNENSINE	n/a	DrugBank	2.46355998526911	MAN2A1	0	0	n/a	unknown	0
1129	hsa01100 Metabolic pathways	MAN2A1	MAN2A1	(1S,2S,3R,6R)-4-(HYDROXYMETHYL)-6-(OCTYLAMINO)CYCLOHEX-4-ENE-1,2,3-TRIOL	n/a	DrugBank	2.46355998526911	MAN2A1	0	0	n/a	unknown	0
1130	hsa01100 Metabolic pathways	MAN2A1	MAN2A1	(1R,2R,3R,4S,5R)-4-(BENZYLAMINO)-5-(METHYLTHIO)CYCLOPENTANE-1,2,3-TRIOL	n/a	DrugBank	2.46355998526911	MAN2A1	0	0	n/a	unknown	0
1131	hsa01100 Metabolic pathways	MAN2A1	MAN2A1	5-FLUORO-BETA-L-GULOSYL FLUORIDE	n/a	DrugBank	2.46355998526911	MAN2A1	0	0	n/a	unknown	0
1132	hsa01100 Metabolic pathways	MAN2A1	MAN2A1	SWAINSONINE	n/a	DrugBank	2.46355998526911	MAN2A1	0	0	n/a	unknown	0
1133	hsa01100 Metabolic pathways	MAN2A1	MAN2A1	5-THIO-A/B-D-MANNOPYRANOSYLAMINE	n/a	DrugBank	2.46355998526911	MAN2A1	0	0	n/a	unknown	0
1134	hsa01100 Metabolic pathways	MAN2A1	MAN2A1	GHAVAMIOL	n/a	DrugBank	2.46355998526911	MAN2A1	0	0	n/a	unknown	0
1135	hsa01100 Metabolic pathways	MAOA	MAOA	ISOCARBOXAZID	n/a	TEND	2.46355998526911	MAOA	1	-4.66107961090304	n/a	unknown	0
1136	hsa01100 Metabolic pathways	MAOA	MAOA	MOCLOBEMIDE	n/a	TEND	2.46355998526911	MAOA	1	-4.66107961090304	n/a	unknown	0
1137	hsa01100 Metabolic pathways	MAOA	MAOA	PHENELZINE	n/a	TEND	2.46355998526911	MAOA	1	-4.66107961090304	n/a	unknown	0
1138	hsa01100 Metabolic pathways	MAOA	MAOA	TRANYLCYPROMINE	n/a	TEND	2.46355998526911	MAOA	1	-4.66107961090304	n/a	unknown	0
1139	hsa01100 Metabolic pathways	MAOA	MAOA	METHAMPHETAMINE	inhibitor	DrugBank	2.46355998526911	MAOA	1	-4.66107961090304	inhibitor	turn-off	anti-homeostasis
1140	hsa01100 Metabolic pathways	MAOA	MAOA	ISOCARBOXAZID	inhibitor	DrugBank	2.46355998526911	MAOA	1	-4.66107961090304	inhibitor	turn-off	anti-homeostasis
1141	hsa01100 Metabolic pathways	MAOA	MAOA	NOMIFENSINE	n/a	DrugBank	2.46355998526911	MAOA	1	-4.66107961090304	n/a	unknown	0
1142	hsa01100 Metabolic pathways	MAOA	MAOA	SELEGILINE	inhibitor	DrugBank	2.46355998526911	MAOA	1	-4.66107961090304	inhibitor	turn-off	anti-homeostasis
1143	hsa01100 Metabolic pathways	MAOA	MAOA	PHENELZINE	antagonist	DrugBank	2.46355998526911	MAOA	1	-4.66107961090304	antagonist	turn-off	anti-homeostasis
1144	hsa01100 Metabolic pathways	MAOA	MAOA	MMDA	inhibitor	DrugBank	2.46355998526911	MAOA	1	-4.66107961090304	inhibitor	turn-off	anti-homeostasis
1145	hsa01100 Metabolic pathways	MAOA	MAOA	ZIMELIDINE	inhibitor	DrugBank	2.46355998526911	MAOA	1	-4.66107961090304	inhibitor	turn-off	anti-homeostasis
1146	hsa01100 Metabolic pathways	MAOA	MAOA	PHENTERMINE	antagonist	DrugBank	2.46355998526911	MAOA	1	-4.66107961090304	antagonist	turn-off	anti-homeostasis
1147	hsa01100 Metabolic pathways	MAOA	MAOA	CX157	n/a	DrugBank	2.46355998526911	MAOA	1	-4.66107961090304	n/a	unknown	0
1148	hsa01100 Metabolic pathways	MAOA	MAOA	MOCLOBEMIDE	inhibitor	DrugBank	2.46355998526911	MAOA	1	-4.66107961090304	inhibitor	turn-off	anti-homeostasis
1149	hsa01100 Metabolic pathways	MAOA	MAOA	4-METHOXYAMPHETAMINE	inhibitor	DrugBank	2.46355998526911	MAOA	1	-4.66107961090304	inhibitor	turn-off	anti-homeostasis
1150	hsa01100 Metabolic pathways	MAOA	MAOA	NIALAMIDE	n/a	DrugBank	2.46355998526911	MAOA	1	-4.66107961090304	n/a	unknown	0
1151	hsa01100 Metabolic pathways	MAOA	MAOA	ZONISAMIDE	inhibitor	DrugBank	2.46355998526911	MAOA	1	-4.66107961090304	inhibitor	turn-off	anti-homeostasis
1152	hsa01100 Metabolic pathways	MAOA	MAOA	TRANYLCYPROMINE	inhibitor	DrugBank	2.46355998526911	MAOA	1	-4.66107961090304	inhibitor	turn-off	anti-homeostasis
1153	hsa01100 Metabolic pathways	MAOA	MAOA	MINAPRINE	inhibitor	DrugBank	2.46355998526911	MAOA	1	-4.66107961090304	inhibitor	turn-off	anti-homeostasis
1154	hsa01100 Metabolic pathways	MAOA	MAOA	PARGYLINE	inhibitor	DrugBank	2.46355998526911	MAOA	1	-4.66107961090304	inhibitor	turn-off	anti-homeostasis
1155	hsa01100 Metabolic pathways	MAOA	MAOA	PROCAINE	n/a	DrugBank	2.46355998526911	MAOA	1	-4.66107961090304	n/a	unknown	0
1156	hsa01100 Metabolic pathways	MAOA	MAOA	PHENELZINE	n/a	TdgClinicalTrial	2.46355998526911	MAOA	1	-4.66107961090304	n/a	unknown	0
1157	hsa01100 Metabolic pathways	MAOA	MAOA	MOCLOBEMIDE	n/a	TdgClinicalTrial	2.46355998526911	MAOA	1	-4.66107961090304	n/a	unknown	0
1158	hsa01100 Metabolic pathways	MAOA	MAOA	ISOCARBOXAZID	n/a	TdgClinicalTrial	2.46355998526911	MAOA	1	-4.66107961090304	n/a	unknown	0
1159	hsa01100 Metabolic pathways	MAOA	MAOA	TRANYLCYPROMINE	n/a	TdgClinicalTrial	2.46355998526911	MAOA	1	-4.66107961090304	n/a	unknown	0
1160	hsa01100 Metabolic pathways	MAOA	MAOA	METHAMPHETAMINE	n/a	TdgClinicalTrial	2.46355998526911	MAOA	1	-4.66107961090304	n/a	unknown	0
1161	hsa01100 Metabolic pathways	MAOA	MAOA	CX157	n/a	TdgClinicalTrial	2.46355998526911	MAOA	1	-4.66107961090304	n/a	unknown	0
1162	hsa01100 Metabolic pathways	MAOA	MAOA	SELEGILINE	n/a	GuideToPharmacologyInteractions	2.46355998526911	MAOA	1	-4.66107961090304	n/a	unknown	0
1163	hsa01100 Metabolic pathways	MAOA	MAOA	PHENELZINE	n/a	GuideToPharmacologyInteractions	2.46355998526911	MAOA	1	-4.66107961090304	n/a	unknown	0
1164	hsa01100 Metabolic pathways	MAOA	MAOA	PIRLINDOLE	n/a	GuideToPharmacologyInteractions	2.46355998526911	MAOA	1	-4.66107961090304	n/a	unknown	0
1165	hsa01100 Metabolic pathways	MAOA	MAOA	CLORGILINE	n/a	GuideToPharmacologyInteractions	2.46355998526911	MAOA	1	-4.66107961090304	n/a	unknown	0
1166	hsa01100 Metabolic pathways	MAOA	MAOA	MOCLOBEMIDE	n/a	GuideToPharmacologyInteractions	2.46355998526911	MAOA	1	-4.66107961090304	n/a	unknown	0
1167	hsa01100 Metabolic pathways	MAOA	MAOA	BEFLOXATONE	n/a	GuideToPharmacologyInteractions	2.46355998526911	MAOA	1	-4.66107961090304	n/a	unknown	0
1168	hsa01100 Metabolic pathways	MAOA	MAOA	TRANYLCYPROMINE	n/a	GuideToPharmacologyInteractions	2.46355998526911	MAOA	1	-4.66107961090304	n/a	unknown	0
1169	hsa01100 Metabolic pathways	MAOB	MAOB	RASAGILINE	n/a	GuideToPharmacologyInteractions	2.46355998526911	MAOB	0	0	n/a	unknown	0
1170	hsa01100 Metabolic pathways	MAOB	MAOB	MOCLOBEMIDE	n/a	GuideToPharmacologyInteractions	2.46355998526911	MAOB	0	0	n/a	unknown	0
1171	hsa01100 Metabolic pathways	MAOB	MAOB	SELEGILINE	n/a	GuideToPharmacologyInteractions	2.46355998526911	MAOB	0	0	n/a	unknown	0
1172	hsa01100 Metabolic pathways	MAOB	MAOB	LAZABEMIDE	n/a	GuideToPharmacologyInteractions	2.46355998526911	MAOB	0	0	n/a	unknown	0
1173	hsa01100 Metabolic pathways	MAOB	MAOB	PHENELZINE	n/a	GuideToPharmacologyInteractions	2.46355998526911	MAOB	0	0	n/a	unknown	0
1174	hsa01100 Metabolic pathways	MAOB	MAOB	TRANYLCYPROMINE	n/a	GuideToPharmacologyInteractions	2.46355998526911	MAOB	0	0	n/a	unknown	0
1175	hsa01100 Metabolic pathways	MAOB	MAOB	METHAMPHETAMINE	inhibitor	DrugBank	2.46355998526911	MAOB	0	0	inhibitor	turn-off	0
1176	hsa01100 Metabolic pathways	MAOB	MAOB	ZIMELIDINE	inhibitor	DrugBank	2.46355998526911	MAOB	0	0	inhibitor	turn-off	0
1177	hsa01100 Metabolic pathways	MAOB	MAOB	PHENELZINE	antagonist	DrugBank	2.46355998526911	MAOB	0	0	antagonist	turn-off	0
1178	hsa01100 Metabolic pathways	MAOB	MAOB	SELEGILINE	inhibitor	DrugBank	2.46355998526911	MAOB	0	0	inhibitor	turn-off	0
1179	hsa01100 Metabolic pathways	MAOB	MAOB	N-METHYL-N-[(1R)-1-METHYL-2-PHENYLETHYL]PROP-2-EN-1-AMINE	n/a	DrugBank	2.46355998526911	MAOB	0	0	n/a	unknown	0
1180	hsa01100 Metabolic pathways	MAOB	MAOB	NOMIFENSINE	n/a	DrugBank	2.46355998526911	MAOB	0	0	n/a	unknown	0
1181	hsa01100 Metabolic pathways	MAOB	MAOB	MMDA	inhibitor	DrugBank	2.46355998526911	MAOB	0	0	inhibitor	turn-off	0
1182	hsa01100 Metabolic pathways	MAOB	MAOB	ISOCARBOXAZID	inhibitor	DrugBank	2.46355998526911	MAOB	0	0	inhibitor	turn-off	0
1183	hsa01100 Metabolic pathways	MAOB	MAOB	TRANYLCYPROMINE	inhibitor	DrugBank	2.46355998526911	MAOB	0	0	inhibitor	turn-off	0
1184	hsa01100 Metabolic pathways	MAOB	MAOB	RASAGILINE	inhibitor	DrugBank	2.46355998526911	MAOB	0	0	inhibitor	turn-off	0
1185	hsa01100 Metabolic pathways	MAOB	MAOB	NIALAMIDE	n/a	DrugBank	2.46355998526911	MAOB	0	0	n/a	unknown	0
1186	hsa01100 Metabolic pathways	MAOB	MAOB	ZONISAMIDE	inhibitor	DrugBank	2.46355998526911	MAOB	0	0	inhibitor	turn-off	0
1187	hsa01100 Metabolic pathways	MAOB	MAOB	PARGYLINE	inhibitor	DrugBank	2.46355998526911	MAOB	0	0	inhibitor	turn-off	0
1188	hsa01100 Metabolic pathways	MAOB	MAOB	(1Z)-4-(4-FLUOROPHENYL)-2-METHYLIDENEBUTAN-1-IMINE	n/a	DrugBank	2.46355998526911	MAOB	0	0	n/a	unknown	0
1189	hsa01100 Metabolic pathways	MAOB	MAOB	4-METHOXYAMPHETAMINE	inhibitor	DrugBank	2.46355998526911	MAOB	0	0	inhibitor	turn-off	0
1190	hsa01100 Metabolic pathways	MAOB	MAOB	AMPHETAMINE	n/a	DrugBank	2.46355998526911	MAOB	0	0	n/a	unknown	0
1191	hsa01100 Metabolic pathways	MAOB	MAOB	4-HYDROXY-N-PROPARGYL-1(R)-AMINOINDAN	n/a	DrugBank	2.46355998526911	MAOB	0	0	n/a	unknown	0
1192	hsa01100 Metabolic pathways	MAOB	MAOB	FARNESOL	n/a	DrugBank	2.46355998526911	MAOB	0	0	n/a	unknown	0
1193	hsa01100 Metabolic pathways	MAOB	MAOB	PHENTERMINE	antagonist	DrugBank	2.46355998526911	MAOB	0	0	antagonist	turn-off	0
1194	hsa01100 Metabolic pathways	MAOB	MAOB	ISATIN	n/a	DrugBank	2.46355998526911	MAOB	0	0	n/a	unknown	0
1195	hsa01100 Metabolic pathways	MAOB	MAOB	7-[(3-CHLOROBENZYL)OXY]-2-OXO-2H-CHROMENE-4-CARBALDEHYDE	n/a	DrugBank	2.46355998526911	MAOB	0	0	n/a	unknown	0
1196	hsa01100 Metabolic pathways	MAOB	MAOB	[(1E)-4-PHENYLBUT-1-ENYL]BENZENE	n/a	DrugBank	2.46355998526911	MAOB	0	0	n/a	unknown	0
1197	hsa01100 Metabolic pathways	MAOB	MAOB	METHAMPHETAMINE	n/a	TdgClinicalTrial	2.46355998526911	MAOB	0	0	n/a	unknown	0
1198	hsa01100 Metabolic pathways	MAOB	MAOB	SAFINAMIDE	n/a	TdgClinicalTrial	2.46355998526911	MAOB	0	0	n/a	unknown	0
1199	hsa01100 Metabolic pathways	MAOB	MAOB	TRANYLCYPROMINE	n/a	TdgClinicalTrial	2.46355998526911	MAOB	0	0	n/a	unknown	0
1200	hsa01100 Metabolic pathways	MAOB	MAOB	SELEGILINE	n/a	TdgClinicalTrial	2.46355998526911	MAOB	0	0	n/a	unknown	0
1201	hsa01100 Metabolic pathways	MAOB	MAOB	PHENELZINE	n/a	TdgClinicalTrial	2.46355998526911	MAOB	0	0	n/a	unknown	0
1202	hsa01100 Metabolic pathways	MAOB	MAOB	ISOCARBOXAZID	n/a	TdgClinicalTrial	2.46355998526911	MAOB	0	0	n/a	unknown	0
1203	hsa01100 Metabolic pathways	MAOB	MAOB	RASAGILINE	n/a	TdgClinicalTrial	2.46355998526911	MAOB	0	0	n/a	unknown	0
1205	hsa01100 Metabolic pathways	MAOB	MAOB	PHENELZINE	n/a	TEND	2.46355998526911	MAOB	0	0	n/a	unknown	0
1206	hsa01100 Metabolic pathways	MAOB	MAOB	RASAGILINE	n/a	TEND	2.46355998526911	MAOB	0	0	n/a	unknown	0
1207	hsa01100 Metabolic pathways	MAOB	MAOB	ISOCARBOXAZID	n/a	TEND	2.46355998526911	MAOB	0	0	n/a	unknown	0
1208	hsa01100 Metabolic pathways	MAOB	MAOB	TRANYLCYPROMINE	n/a	TEND	2.46355998526911	MAOB	0	0	n/a	unknown	0
1209	hsa01100 Metabolic pathways	MAOB	MAOB	SELEGILINE	n/a	TEND	2.46355998526911	MAOB	0	0	n/a	unknown	0
1210	hsa01100 Metabolic pathways	MAOB	MAOB	RASAGILINE	inhibitor	TTD	2.46355998526911	MAOB	0	0	inhibitor	turn-off	0
1211	hsa01100 Metabolic pathways	MAOB	MAOB	PHENELZINE	inhibitor	TTD	2.46355998526911	MAOB	0	0	inhibitor	turn-off	0
1212	hsa01100 Metabolic pathways	MAOB	MAOB	PARGYLINE	inhibitor	TTD	2.46355998526911	MAOB	0	0	inhibitor	turn-off	0
1213	hsa01100 Metabolic pathways	MAOB	MAOB	PF9601N	inhibitor	TTD	2.46355998526911	MAOB	0	0	inhibitor	turn-off	0
1214	hsa01100 Metabolic pathways	MAOB	MAOB	SELEGILINE HYDROCHLORIDE	inhibitor	ChEMBL	2.46355998526911	MAOB	0	0	inhibitor	turn-off	0
1215	hsa01100 Metabolic pathways	MAOB	MAOB	SELEGILINE	inhibitor	ChEMBL	2.46355998526911	MAOB	0	0	inhibitor	turn-off	0
1216	hsa01100 Metabolic pathways	MAOB	MAOB	RASAGILINE MESYLATE	inhibitor	ChEMBL	2.46355998526911	MAOB	0	0	inhibitor	turn-off	0
1217	hsa01100 Metabolic pathways	MAT1A	MAT1A	3-OXIRAN-2YLALANINE	n/a	DrugBank	2.46355998526911	MAT1A	0	0	n/a	unknown	0
1218	hsa01100 Metabolic pathways	MAT1A	MAT1A	L-2-AMINO-4-METHOXY-CIS-BUT-3-ENOIC ACID	n/a	DrugBank	2.46355998526911	MAT1A	0	0	n/a	unknown	0
1219	hsa01100 Metabolic pathways	MAT1A	MAT1A	S-ADENOSYLMETHIONINE	cofactor	DrugBank	2.46355998526911	MAT1A	0	0	cofactor	turn-on	0
1220	hsa01100 Metabolic pathways	MAT2A	MAT2A	S-ADENOSYLMETHIONINE	cofactor	DrugBank	2.46355998526911	MAT2A	0	0	cofactor	turn-on	0
1221	hsa01100 Metabolic pathways	MDH1	MDH1	2'-MONOPHOSPHOADENOSINE 5'-DIPHOSPHORIBOSE	n/a	DrugBank	2.46355998526911	MDH1	0	0	n/a	unknown	0
1222	hsa01100 Metabolic pathways	MDH2	MDH2	CITRIC ACID	n/a	DrugBank	2.46355998526911	MDH2	0	0	n/a	unknown	0
1223	hsa01100 Metabolic pathways	ME1	ME1	2'-MONOPHOSPHOADENOSINE 5'-DIPHOSPHORIBOSE	n/a	DrugBank	2.46355998526911	ME1	0	0	n/a	unknown	0
1224	hsa01100 Metabolic pathways	MGAT1	MGAT1	URIDINE-DIPHOSPHATE-N-ACETYLGLUCOSAMINE	n/a	DrugBank	2.46355998526911	MGAT1	0	0	n/a	unknown	0
1225	hsa01100 Metabolic pathways	ASL	ASL	ARGININOSUCCINATE	n/a	DrugBank	2.46355998526911	ASL	0	0	n/a	unknown	0
1226	hsa01100 Metabolic pathways	ASL	ASL	L-ARGININE	n/a	DrugBank	2.46355998526911	ASL	0	0	n/a	unknown	0
1227	hsa01100 Metabolic pathways	ASL	ASL	2-(N-MORPHOLINO)-ETHANESULFONIC ACID	n/a	DrugBank	2.46355998526911	ASL	0	0	n/a	unknown	0
1228	hsa01100 Metabolic pathways	ASL	ASL	SODIUM BENZOATE	n/a	PharmGKB	2.46355998526911	ASL	0	0	n/a	unknown	0
1229	hsa01100 Metabolic pathways	ASMT	ASMT	MELATONIN	n/a	DrugBank	2.46355998526911	ASMT	0	0	n/a	unknown	0
1230	hsa01100 Metabolic pathways	ASNS	ASNS	L-GLUTAMIC ACID	n/a	DrugBank	2.46355998526911	ASNS	0	0	n/a	unknown	0
1231	hsa01100 Metabolic pathways	ASNS	ASNS	L-ASPARAGINE	n/a	DrugBank	2.46355998526911	ASNS	0	0	n/a	unknown	0
1232	hsa01100 Metabolic pathways	ASNS	ASNS	ADENOSINE TRIPHOSPHATE	n/a	DrugBank	2.46355998526911	ASNS	0	0	n/a	unknown	0
1233	hsa01100 Metabolic pathways	ASNS	ASNS	L-ASPARTIC ACID	n/a	DrugBank	2.46355998526911	ASNS	0	0	n/a	unknown	0
1234	hsa01100 Metabolic pathways	ASPA	ASPA	L-ASPARTIC ACID	n/a	DrugBank	2.46355998526911	ASPA	1	-4.71359880460273	n/a	unknown	0
1235	hsa01100 Metabolic pathways	ASS1	ASS1	L-ASPARTIC ACID	n/a	DrugBank	2.46355998526911	ASS1	0	0	n/a	unknown	0
1236	hsa01100 Metabolic pathways	ASS1	ASS1	ADENOSINE TRIPHOSPHATE	n/a	DrugBank	2.46355998526911	ASS1	0	0	n/a	unknown	0
1237	hsa01100 Metabolic pathways	ASS1	ASS1	L-ARGININE	n/a	DrugBank	2.46355998526911	ASS1	0	0	n/a	unknown	0
1238	hsa01100 Metabolic pathways	ASS1	ASS1	L-CITRULLINE	n/a	DrugBank	2.46355998526911	ASS1	0	0	n/a	unknown	0
1241	hsa01100 Metabolic pathways	ASS1	ASS1	SODIUM BENZOATE	n/a	PharmGKB	2.46355998526911	ASS1	0	0	n/a	unknown	0
1242	hsa01100 Metabolic pathways	MTAP	MTAP	(1S)-1-(9-DEAZAADENIN-9-YL)-1,4,5-TRIDEOXY-1,4-IMINO-5-METHYLTHIO-D-RIBITOL	n/a	DrugBank	2.46355998526911	MTAP	0	0	n/a	unknown	0
1243	hsa01100 Metabolic pathways	MTAP	MTAP	ADENINE	n/a	DrugBank	2.46355998526911	MTAP	0	0	n/a	unknown	0
1244	hsa01100 Metabolic pathways	MTHFD1	MTHFD1	LY374571	n/a	DrugBank	2.46355998526911	MTHFD1	0	0	n/a	unknown	0
1245	hsa01100 Metabolic pathways	MTHFD1	MTHFD1	TETRAHYDROFOLIC ACID	cofactor	DrugBank	2.46355998526911	MTHFD1	0	0	cofactor	turn-on	0
1246	hsa01100 Metabolic pathways	MTHFD1	MTHFD1	LY249543	n/a	DrugBank	2.46355998526911	MTHFD1	0	0	n/a	unknown	0
1247	hsa01100 Metabolic pathways	MTHFD1	MTHFD1	2'-MONOPHOSPHOADENOSINE 5'-DIPHOSPHORIBOSE	n/a	DrugBank	2.46355998526911	MTHFD1	0	0	n/a	unknown	0
1248	hsa01100 Metabolic pathways	MTHFR	MTHFR	NITROUS OXIDE	n/a	PharmGKB	2.46355998526911	MTHFR	0	0	n/a	unknown	0
1249	hsa01100 Metabolic pathways	MTHFR	MTHFR	BUSULFAN	n/a	PharmGKB	2.46355998526911	MTHFR	0	0	n/a	unknown	0
1250	hsa01100 Metabolic pathways	MTHFR	MTHFR	DOCETAXEL	n/a	PharmGKB	2.46355998526911	MTHFR	0	0	n/a	unknown	0
1251	hsa01100 Metabolic pathways	MTHFR	MTHFR	5-FLUOROURACIL	n/a	CIViC	2.46355998526911	MTHFR	0	0	n/a	unknown	0
1252	hsa01100 Metabolic pathways	MTHFR	MTHFR	TETRAHYDROFOLIC ACID	cofactor	DrugBank	2.46355998526911	MTHFR	0	0	cofactor	turn-on	0
1253	hsa01100 Metabolic pathways	MTHFR	MTHFR	CYANOCOBALAMIN	cofactor	DrugBank	2.46355998526911	MTHFR	0	0	cofactor	turn-on	0
1255	hsa01100 Metabolic pathways	ND1	ND1	ENFLURANE	n/a	TEND	2.46355998526911	ND1	0	0	n/a	unknown	0
1256	hsa01100 Metabolic pathways	ND1	ND1	SEVOFLURANE	n/a	TEND	2.46355998526911	ND1	0	0	n/a	unknown	0
1257	hsa01100 Metabolic pathways	ND1	ND1	DESFLURANE	n/a	TEND	2.46355998526911	ND1	0	0	n/a	unknown	0
1258	hsa01100 Metabolic pathways	MTR	MTR	FOLIC ACID	n/a	PharmGKB	2.46355998526911	MTR	0	0	n/a	unknown	0
1259	hsa01100 Metabolic pathways	MTR	MTR	SULFASALAZINE	n/a	PharmGKB	2.46355998526911	MTR	0	0	n/a	unknown	0
1260	hsa01100 Metabolic pathways	MTR	MTR	L-METHIONINE	product of	DrugBank	2.46355998526911	MTR	0	0	product of	unknown	0
1261	hsa01100 Metabolic pathways	MTR	MTR	CYANOCOBALAMIN	cofactor	DrugBank	2.46355998526911	MTR	0	0	cofactor	turn-on	0
1262	hsa01100 Metabolic pathways	MTR	MTR	TETRAHYDROFOLIC ACID	cofactor	DrugBank	2.46355998526911	MTR	0	0	cofactor	turn-on	0
1263	hsa01100 Metabolic pathways	MUT	MUT	CYANOCOBALAMIN	cofactor	DrugBank	2.46355998526911	MUT	0	0	cofactor	turn-on	0
1264	hsa01100 Metabolic pathways	MVK	MVK	FARNESOL	n/a	GuideToPharmacologyInteractions	2.46355998526911	MVK	0	0	n/a	unknown	0
1265	hsa01100 Metabolic pathways	MVK	MVK	GERANYLGERANYL DIPHOSPHATE	n/a	GuideToPharmacologyInteractions	2.46355998526911	MVK	0	0	n/a	unknown	0
1266	hsa01100 Metabolic pathways	MVK	MVK	GERANYL DIPHOSPHATE	n/a	GuideToPharmacologyInteractions	2.46355998526911	MVK	0	0	n/a	unknown	0
1267	hsa01100 Metabolic pathways	MVK	MVK	DOLICHOL PHOSPHATE	n/a	GuideToPharmacologyInteractions	2.46355998526911	MVK	0	0	n/a	unknown	0
1268	hsa01100 Metabolic pathways	MVK	MVK	FARNESYL THIOPYROPHOSPHATE	n/a	DrugBank	2.46355998526911	MVK	0	0	n/a	unknown	0
1269	hsa01100 Metabolic pathways	ATIC	ATIC	TETRAHYDROFOLIC ACID	cofactor	DrugBank	2.46355998526911	ATIC	0	0	cofactor	turn-on	0
1270	hsa01100 Metabolic pathways	ATIC	ATIC	PEMETREXED	inhibitor	DrugBank	2.46355998526911	ATIC	0	0	inhibitor	turn-off	0
1271	hsa01100 Metabolic pathways	ATIC	ATIC	5--MONOPHOSPHATE-9-BETA-D-RIBOFURANOSYL XANTHINE	n/a	DrugBank	2.46355998526911	ATIC	0	0	n/a	unknown	0
1272	hsa01100 Metabolic pathways	ATIC	ATIC	BETA-DADF, MSA, MULTISUBSTRATE ADDUCT INHIBITOR	n/a	DrugBank	2.46355998526911	ATIC	0	0	n/a	unknown	0
1273	hsa01100 Metabolic pathways	NDUFC2	NDUFC2	CARVEDILOL	inhibitor	DrugBank	2.46355998526911	NDUFC2	0	0	inhibitor	turn-off	0
1274	hsa01100 Metabolic pathways	NME1	NME1	2'-DEOXYGUANOSINE-5'-TRIPHOSPHATE	n/a	DrugBank	2.46355998526911	NME1	1	1.96529609810891	n/a	unknown	0
1275	hsa01100 Metabolic pathways	NME1	NME1	THYMIDINE-5'- DIPHOSPHATE	n/a	DrugBank	2.46355998526911	NME1	1	1.96529609810891	n/a	unknown	0
1276	hsa01100 Metabolic pathways	NME1	NME1	FUDP	n/a	DrugBank	2.46355998526911	NME1	1	1.96529609810891	n/a	unknown	0
1277	hsa01100 Metabolic pathways	NME1	NME1	SELENOCYSTEINE	n/a	DrugBank	2.46355998526911	NME1	1	1.96529609810891	n/a	unknown	0
1278	hsa01100 Metabolic pathways	NME1	NME1	3'-DEOXY 3'-AMINO ADENOSINE-5'-DIPHOSPHATE	n/a	DrugBank	2.46355998526911	NME1	1	1.96529609810891	n/a	unknown	0
1279	hsa01100 Metabolic pathways	NME1	NME1	3'-AZIDO-3'-DEOXYTHYMIDINE-5'-DIPHOSPHATE	n/a	DrugBank	2.46355998526911	NME1	1	1.96529609810891	n/a	unknown	0
1280	hsa01100 Metabolic pathways	NOS1	NOS1	N-OMEGA-HYDROXY-L-ARGININE	n/a	DrugBank	2.46355998526911	NOS1	0	0	n/a	unknown	0
1281	hsa01100 Metabolic pathways	NOS1	NOS1	N-{(3R,4S)-4-[(6-AMINO-4-METHYLPYRIDIN-2-YL)METHYL]PYRROLIDIN-3-YL}-N'-(3-CHLOROBENZYL)ETHANE-1,2-DIAMINE	n/a	DrugBank	2.46355998526911	NOS1	0	0	n/a	unknown	0
1282	hsa01100 Metabolic pathways	NOS1	NOS1	FORMIC ACID	n/a	DrugBank	2.46355998526911	NOS1	0	0	n/a	unknown	0
1283	hsa01100 Metabolic pathways	NOS1	NOS1	N-OMEGA-PROPYL-L-ARGININE	n/a	DrugBank	2.46355998526911	NOS1	0	0	n/a	unknown	0
1284	hsa01100 Metabolic pathways	NOS1	NOS1	RIBOFLAVIN MONOPHOSPHATE	n/a	DrugBank	2.46355998526911	NOS1	0	0	n/a	unknown	0
1285	hsa01100 Metabolic pathways	NOS1	NOS1	L-N(OMEGA)-NITROARGININE-2,4-L-DIAMINOBUTYRIC AMIDE	n/a	DrugBank	2.46355998526911	NOS1	0	0	n/a	unknown	0
1286	hsa01100 Metabolic pathways	NOS1	NOS1	2'-MONOPHOSPHOADENOSINE 5'-DIPHOSPHORIBOSE	n/a	DrugBank	2.46355998526911	NOS1	0	0	n/a	unknown	0
1287	hsa01100 Metabolic pathways	NOS1	NOS1	N5-(1-IMINO-3-BUTENYL)-L-ORNITHINE	n/a	DrugBank	2.46355998526911	NOS1	0	0	n/a	unknown	0
1288	hsa01100 Metabolic pathways	NOS1	NOS1	5-N-ALLYL-ARGININE	n/a	DrugBank	2.46355998526911	NOS1	0	0	n/a	unknown	0
1289	hsa01100 Metabolic pathways	NOS1	NOS1	N-{(3S,4S)-4-[(6-AMINO-4-METHYLPYRIDIN-2-YL)METHYL]PYRROLIDIN-3-YL}-N'-(4-CHLOROBENZYL)ETHANE-1,2-DIAMINE	n/a	DrugBank	2.46355998526911	NOS1	0	0	n/a	unknown	0
1290	hsa01100 Metabolic pathways	NOS1	NOS1	N-(3-(AMINOMETHYL)BENZYL)ACETAMIDINE	n/a	DrugBank	2.46355998526911	NOS1	0	0	n/a	unknown	0
1291	hsa01100 Metabolic pathways	NOS1	NOS1	N-ISOPROPYL-N'-HYDROXYGUANIDINE	n/a	DrugBank	2.46355998526911	NOS1	0	0	n/a	unknown	0
1292	hsa01100 Metabolic pathways	NOS1	NOS1	L-CITRULLINE	n/a	DrugBank	2.46355998526911	NOS1	0	0	n/a	unknown	0
1293	hsa01100 Metabolic pathways	NOS2	NOS2	TRIFLUSAL	agonist	DrugBank	2.46355998526911	NOS2	0	0	agonist	turn-on	0
1294	hsa01100 Metabolic pathways	NOS2	NOS2	(3R)-3-[(1,2,3,4-TETRAHYDROISOQUINOLIN-7-YLOXY)METHYL]-2,3-DIHYDROTHIENO[2,3-F][1,4]OXAZEPIN-5-AMINE	n/a	DrugBank	2.46355998526911	NOS2	0	0	n/a	unknown	0
1295	hsa01100 Metabolic pathways	NOS2	NOS2	L-ARGININE	n/a	DrugBank	2.46355998526911	NOS2	0	0	n/a	unknown	0
1296	hsa01100 Metabolic pathways	NOS2	NOS2	N-(3-(AMINOMETHYL)BENZYL)ACETAMIDINE	n/a	DrugBank	2.46355998526911	NOS2	0	0	n/a	unknown	0
1297	hsa01100 Metabolic pathways	NOS2	NOS2	5-(4'-AMINO-1'-ETHYL-5',8'-DIFLUORO-1'H-SPIRO[PIPERIDINE-4,2'-QUINAZOLINE]-1-YLCARBONYL)PICOLINONITRILE	n/a	DrugBank	2.46355998526911	NOS2	0	0	n/a	unknown	0
1298	hsa01100 Metabolic pathways	NOS2	NOS2	N-[2-(6-AMINO-4-METHYLPYRIDIN-2-YL)ETHYL]-4-CYANOBENZAMIDE	n/a	DrugBank	2.46355998526911	NOS2	0	0	n/a	unknown	0
1299	hsa01100 Metabolic pathways	NOS2	NOS2	5-NITROINDAZOLE	n/a	DrugBank	2.46355998526911	NOS2	0	0	n/a	unknown	0
1300	hsa01100 Metabolic pathways	NOS2	NOS2	N-[2-(4-AMINO-5,8-DIFLUORO-1,2-DIHYDROQUINAZOLIN-2-YL)ETHYL]-3-FURAMIDE	n/a	DrugBank	2.46355998526911	NOS2	0	0	n/a	unknown	0
1301	hsa01100 Metabolic pathways	NOS2	NOS2	S-ETHYLISOTHIOUREA	n/a	DrugBank	2.46355998526911	NOS2	0	0	n/a	unknown	0
1302	hsa01100 Metabolic pathways	NOS2	NOS2	L-CITRULLINE	n/a	DrugBank	2.46355998526911	NOS2	0	0	n/a	unknown	0
1303	hsa01100 Metabolic pathways	NOS2	NOS2	DEXAMETHASONE	negative modulator	DrugBank	2.46355998526911	NOS2	0	0	negative modulator	turn-off	0
1304	hsa01100 Metabolic pathways	NOS2	NOS2	THIOCOUMARIN	n/a	DrugBank	2.46355998526911	NOS2	0	0	n/a	unknown	0
1305	hsa01100 Metabolic pathways	NOS2	NOS2	ETHYL 4-[(4-METHYLPYRIDIN-2-YL)AMINO]PIPERIDINE-1-CARBOXYLATE	n/a	DrugBank	2.46355998526911	NOS2	0	0	n/a	unknown	0
1306	hsa01100 Metabolic pathways	NOS2	NOS2	N-OMEGA-PROPYL-L-ARGININE	n/a	DrugBank	2.46355998526911	NOS2	0	0	n/a	unknown	0
1307	hsa01100 Metabolic pathways	NOS2	NOS2	(2S)-2-METHYL-2,3-DIHYDROTHIENO[2,3-F][1,4]OXAZEPIN-5-AMINE	n/a	DrugBank	2.46355998526911	NOS2	0	0	n/a	unknown	0
1308	hsa01100 Metabolic pathways	NOS2	NOS2	7,8-DIHYDRO-L-BIOPTERIN	n/a	DrugBank	2.46355998526911	NOS2	0	0	n/a	unknown	0
1309	hsa01100 Metabolic pathways	NOS2	NOS2	N,N-DIMETHYLARGININE	n/a	DrugBank	2.46355998526911	NOS2	0	0	n/a	unknown	0
1310	hsa01100 Metabolic pathways	NOS2	NOS2	4R-FLUORO-N6-ETHANIMIDOYL-L-LYSINE	n/a	DrugBank	2.46355998526911	NOS2	0	0	n/a	unknown	0
1311	hsa01100 Metabolic pathways	NOS2	NOS2	ETHYL 4-[(4-CHLOROPYRIDIN-2-YL)AMINO]PIPERIDINE-1-CARBOXYLATE	n/a	DrugBank	2.46355998526911	NOS2	0	0	n/a	unknown	0
1312	hsa01100 Metabolic pathways	NOS2	NOS2	7-NITROINDAZOLE	n/a	DrugBank	2.46355998526911	NOS2	0	0	n/a	unknown	0
1313	hsa01100 Metabolic pathways	NOS2	NOS2	MICONAZOLE	inhibitor	DrugBank	2.46355998526911	NOS2	0	0	inhibitor	turn-off	0
1314	hsa01100 Metabolic pathways	NOS2	NOS2	N-OMEGA-HYDROXY-L-ARGININE	n/a	DrugBank	2.46355998526911	NOS2	0	0	n/a	unknown	0
1315	hsa01100 Metabolic pathways	NOS2	NOS2	1-[4-(AMINOMETHYL)BENZOYL]-5'-FLUORO-1'H-SPIRO[PIPERIDINE-4,2'-QUINAZOLIN]-4'-AMINE	n/a	DrugBank	2.46355998526911	NOS2	0	0	n/a	unknown	0
1316	hsa01100 Metabolic pathways	NOS2	NOS2	7,8-DIHYDROBIOPTERIN	n/a	DrugBank	2.46355998526911	NOS2	0	0	n/a	unknown	0
1317	hsa01100 Metabolic pathways	NOS2	NOS2	AMINOGUANIDINE	inhibitor	DrugBank	2.46355998526911	NOS2	0	0	inhibitor	turn-off	0
1318	hsa01100 Metabolic pathways	NOS2	NOS2	L-THIOCITRULLINE	n/a	DrugBank	2.46355998526911	NOS2	0	0	n/a	unknown	0
1319	hsa01100 Metabolic pathways	NOS2	NOS2	AMINOGUANIDINE	n/a	GuideToPharmacologyInteractions	2.46355998526911	NOS2	0	0	n/a	unknown	0
1320	hsa01100 Metabolic pathways	NOS2	NOS2	2-AMINO-4-METHYLPYRIDINE	n/a	GuideToPharmacologyInteractions	2.46355998526911	NOS2	0	0	n/a	unknown	0
1321	hsa01100 Metabolic pathways	NOS2	NOS2	DOXYCYCLINE	inhibitor	MyCancerGenomeClinicalTrial	2.46355998526911	NOS2	0	0	inhibitor	turn-off	0
1322	hsa01100 Metabolic pathways	NOS3	NOS3	ETHYL 4-[(4-METHYLPYRIDIN-2-YL)AMINO]PIPERIDINE-1-CARBOXYLATE	n/a	DrugBank	2.46355998526911	NOS3	0	0	n/a	unknown	0
1323	hsa01100 Metabolic pathways	NOS3	NOS3	N-OMEGA-HYDROXY-L-ARGININE	n/a	DrugBank	2.46355998526911	NOS3	0	0	n/a	unknown	0
1324	hsa01100 Metabolic pathways	NOS3	NOS3	5,6-CYCLIC-TETRAHYDROPTERIDINE	n/a	DrugBank	2.46355998526911	NOS3	0	0	n/a	unknown	0
1325	hsa01100 Metabolic pathways	NOS3	NOS3	L-ARGININE	n/a	DrugBank	2.46355998526911	NOS3	0	0	n/a	unknown	0
1326	hsa01100 Metabolic pathways	NOS3	NOS3	MICONAZOLE	inhibitor	DrugBank	2.46355998526911	NOS3	0	0	inhibitor	turn-off	0
1327	hsa01100 Metabolic pathways	NOS3	NOS3	L-CITRULLINE	n/a	DrugBank	2.46355998526911	NOS3	0	0	n/a	unknown	0
1328	hsa01100 Metabolic pathways	NOS3	NOS3	S-(DIMETHYLARSENIC)CYSTEINE	n/a	DrugBank	2.46355998526911	NOS3	0	0	n/a	unknown	0
1329	hsa01100 Metabolic pathways	NOS3	NOS3	N-{(3S,4S)-4-[(6-AMINO-4-METHYLPYRIDIN-2-YL)METHYL]PYRROLIDIN-3-YL}-N'-(4-CHLOROBENZYL)ETHANE-1,2-DIAMINE	n/a	DrugBank	2.46355998526911	NOS3	0	0	n/a	unknown	0
1330	hsa01100 Metabolic pathways	NOS3	NOS3	SE-ETHYL-ISOSELENOUREA	n/a	DrugBank	2.46355998526911	NOS3	0	0	n/a	unknown	0
1331	hsa01100 Metabolic pathways	NOS3	NOS3	5-{4-[(3,5-DIFLUOROBENZYL)AMINO]PHENYL}-6-ETHYLPYRIMIDINE-2,4-DIAMINE	n/a	DrugBank	2.46355998526911	NOS3	0	0	n/a	unknown	0
1332	hsa01100 Metabolic pathways	NOS3	NOS3	7-NITROINDAZOLE-2-CARBOXAMIDINE	n/a	DrugBank	2.46355998526911	NOS3	0	0	n/a	unknown	0
1333	hsa01100 Metabolic pathways	NOS3	NOS3	S-ISOPROPYL-ISOTHIOUREA	n/a	DrugBank	2.46355998526911	NOS3	0	0	n/a	unknown	0
1334	hsa01100 Metabolic pathways	NOS3	NOS3	2,4-DIAMINO-6-PHENYL-5,6,7,8,-TETRAHYDROPTERIDINE	n/a	DrugBank	2.46355998526911	NOS3	0	0	n/a	unknown	0
1335	hsa01100 Metabolic pathways	NOS3	NOS3	5-NITROINDAZOLE	n/a	DrugBank	2.46355998526911	NOS3	0	0	n/a	unknown	0
1336	hsa01100 Metabolic pathways	NOS3	NOS3	1,2,4-TRIAZOLE-CARBOXAMIDINE	n/a	DrugBank	2.46355998526911	NOS3	0	0	n/a	unknown	0
1337	hsa01100 Metabolic pathways	NOS3	NOS3	L-HOMOARGININE	n/a	DrugBank	2.46355998526911	NOS3	0	0	n/a	unknown	0
1338	hsa01100 Metabolic pathways	NOS3	NOS3	L-N(OMEGA)-NITROARGININE-2,4-L-DIAMINOBUTYRIC AMIDE	n/a	DrugBank	2.46355998526911	NOS3	0	0	n/a	unknown	0
1339	hsa01100 Metabolic pathways	NOS3	NOS3	N-(3-(AMINOMETHYL)BENZYL)ACETAMIDINE	n/a	DrugBank	2.46355998526911	NOS3	0	0	n/a	unknown	0
1340	hsa01100 Metabolic pathways	NOS3	NOS3	7-NITROINDAZOLE	n/a	DrugBank	2.46355998526911	NOS3	0	0	n/a	unknown	0
1341	hsa01100 Metabolic pathways	NOS3	NOS3	6S-5,6,7,8-TETRAHYDROBIOPTERIN	n/a	DrugBank	2.46355998526911	NOS3	0	0	n/a	unknown	0
1342	hsa01100 Metabolic pathways	NOS3	NOS3	2-AMINOTHIAZOLINE	n/a	DrugBank	2.46355998526911	NOS3	0	0	n/a	unknown	0
1343	hsa01100 Metabolic pathways	NOS3	NOS3	N,N-DIMETHYLARGININE	n/a	DrugBank	2.46355998526911	NOS3	0	0	n/a	unknown	0
1344	hsa01100 Metabolic pathways	NOS3	NOS3	N-{(3R,4S)-4-[(6-AMINO-4-METHYLPYRIDIN-2-YL)METHYL]PYRROLIDIN-3-YL}-N'-(3-CHLOROBENZYL)ETHANE-1,2-DIAMINE	n/a	DrugBank	2.46355998526911	NOS3	0	0	n/a	unknown	0
1345	hsa01100 Metabolic pathways	NOS3	NOS3	HYDROCHLOROTHIAZIDE	n/a	PharmGKB	2.46355998526911	NOS3	0	0	n/a	unknown	0
1346	hsa01100 Metabolic pathways	NOS3	NOS3	TETRAHYDROBIOPTERIN	n/a	TdgClinicalTrial	2.46355998526911	NOS3	0	0	n/a	unknown	0
1347	hsa01100 Metabolic pathways	NOS3	NOS3	TETRAHYDROBIOPTERIN	n/a	TEND	2.46355998526911	NOS3	0	0	n/a	unknown	0
1348	hsa01100 Metabolic pathways	PNP	PNP	PELDESINE	n/a	DrugBank	2.46355998526911	PNP	1	1.62852682282495	n/a	unknown	0
1349	hsa01100 Metabolic pathways	PNP	PNP	MT-IMMUCILLIN-H	n/a	DrugBank	2.46355998526911	PNP	1	1.62852682282495	n/a	unknown	0
1350	hsa01100 Metabolic pathways	PNP	PNP	INOSINE	n/a	DrugBank	2.46355998526911	PNP	1	1.62852682282495	n/a	unknown	0
1351	hsa01100 Metabolic pathways	PNP	PNP	GUANOSINE-2',3'-O-ETHYLIDENEPHOSPHONATE	n/a	DrugBank	2.46355998526911	PNP	1	1.62852682282495	n/a	unknown	0
1352	hsa01100 Metabolic pathways	PNP	PNP	CLADRIBINE	inducer	DrugBank	2.46355998526911	PNP	1	1.62852682282495	inducer	turn-on	anti-homeostasis
1353	hsa01100 Metabolic pathways	PNP	PNP	IMMUCILLIN-G	n/a	DrugBank	2.46355998526911	PNP	1	1.62852682282495	n/a	unknown	0
1354	hsa01100 Metabolic pathways	PNP	PNP	8-AZAGUANINE	n/a	DrugBank	2.46355998526911	PNP	1	1.62852682282495	n/a	unknown	0
1355	hsa01100 Metabolic pathways	PNP	PNP	2,6-DIAMINO-(S)-9-[2-(PHOSPHONOMETHOXY)PROPYL]PURINE	n/a	DrugBank	2.46355998526911	PNP	1	1.62852682282495	n/a	unknown	0
1356	hsa01100 Metabolic pathways	PNP	PNP	2-AMINO-7-[2-(2-HYDROXY-1-HYDROXYMETHYL-ETHYLAMINO)-ETHYL]-1,7-DIHYDRO-PURIN-6-ONE	n/a	DrugBank	2.46355998526911	PNP	1	1.62852682282495	n/a	unknown	0
1357	hsa01100 Metabolic pathways	PNP	PNP	HYPOXANTHINE	n/a	DrugBank	2.46355998526911	PNP	1	1.62852682282495	n/a	unknown	0
1358	hsa01100 Metabolic pathways	PNP	PNP	GUANINE	n/a	DrugBank	2.46355998526911	PNP	1	1.62852682282495	n/a	unknown	0
1359	hsa01100 Metabolic pathways	PNP	PNP	9-(5,5-DIFLUORO-5-PHOSPHONOPENTYL)GUANINE	n/a	DrugBank	2.46355998526911	PNP	1	1.62852682282495	n/a	unknown	0
1360	hsa01100 Metabolic pathways	PNP	PNP	GUANOSINE-2',3'-O-METHYLIDENEPHOSPHONATE	n/a	DrugBank	2.46355998526911	PNP	1	1.62852682282495	n/a	unknown	0
1361	hsa01100 Metabolic pathways	PNP	PNP	RIBOSE-1-PHOSPHATE	n/a	DrugBank	2.46355998526911	PNP	1	1.62852682282495	n/a	unknown	0
1362	hsa01100 Metabolic pathways	PNP	PNP	4'-DEAZA-1'-AZA-2'-DEOXY-1'-(9-METHYLENE)-IMMUCILLIN-H, (3R,4R)-N-[9-DEAZAHYPOXANTHIN-9-YL)METHYL]-4-HYDROXYMETHYL-PYRROLIDIN-3-OL	n/a	DrugBank	2.46355998526911	PNP	1	1.62852682282495	n/a	unknown	0
1363	hsa01100 Metabolic pathways	PNP	PNP	9-DEAZAINOSINE	n/a	DrugBank	2.46355998526911	PNP	1	1.62852682282495	n/a	unknown	0
1364	hsa01100 Metabolic pathways	PNP	PNP	DIDANOSINE	n/a	DrugBank	2.46355998526911	PNP	1	1.62852682282495	n/a	unknown	0
1365	hsa01100 Metabolic pathways	PNP	PNP	GUANOSINE	n/a	DrugBank	2.46355998526911	PNP	1	1.62852682282495	n/a	unknown	0
1366	hsa01100 Metabolic pathways	PNP	PNP	FORODESINE	n/a	TdgClinicalTrial	2.46355998526911	PNP	1	1.62852682282495	n/a	unknown	0
1367	hsa01100 Metabolic pathways	PNP	PNP	ULODESINE	n/a	TdgClinicalTrial	2.46355998526911	PNP	1	1.62852682282495	n/a	unknown	0
1368	hsa01100 Metabolic pathways	NT5E	NT5E	PENTOXIFYLLINE	inhibitor	DrugBank	2.46355998526911	NT5E	0	0	inhibitor	turn-off	0
1369	hsa01100 Metabolic pathways	OAT	OAT	CANALINE	inhibitor	DrugBank	2.46355998526911	OAT	0	0	inhibitor	turn-off	0
1370	hsa01100 Metabolic pathways	OAT	OAT	L-ORNITHINE	n/a	DrugBank	2.46355998526911	OAT	0	0	n/a	unknown	0
1371	hsa01100 Metabolic pathways	OAT	OAT	PYRIDOXAL PHOSPHATE	cofactor	DrugBank	2.46355998526911	OAT	0	0	cofactor	turn-on	0
1372	hsa01100 Metabolic pathways	ODC1	ODC1	SPERMINE	product of	DrugBank	2.46355998526911	ODC1	0	0	product of	unknown	0
1373	hsa01100 Metabolic pathways	ODC1	ODC1	G418	n/a	DrugBank	2.46355998526911	ODC1	0	0	n/a	unknown	0
1374	hsa01100 Metabolic pathways	ODC1	ODC1	PYRIDOXAL PHOSPHATE	cofactor	DrugBank	2.46355998526911	ODC1	0	0	cofactor	turn-on	0
1375	hsa01100 Metabolic pathways	ODC1	ODC1	N'-PYRIDOXYL-LYSINE-5'-MONOPHOSPHATE	n/a	DrugBank	2.46355998526911	ODC1	0	0	n/a	unknown	0
1376	hsa01100 Metabolic pathways	ODC1	ODC1	PUTRESCINE	n/a	DrugBank	2.46355998526911	ODC1	0	0	n/a	unknown	0
1377	hsa01100 Metabolic pathways	ODC1	ODC1	PYRIDOXINE-5'-PHOSPHATE	n/a	DrugBank	2.46355998526911	ODC1	0	0	n/a	unknown	0
1378	hsa01100 Metabolic pathways	ODC1	ODC1	N-PYRIDOXYL-GLYCINE-5-MONOPHOSPHATE	n/a	DrugBank	2.46355998526911	ODC1	0	0	n/a	unknown	0
1379	hsa01100 Metabolic pathways	ODC1	ODC1	ALPHA-DIFLUOROMETHYLORNITHINE	n/a	DrugBank	2.46355998526911	ODC1	0	0	n/a	unknown	0
1380	hsa01100 Metabolic pathways	ODC1	ODC1	EFLORNITHINE	n/a	TdgClinicalTrial	2.46355998526911	ODC1	0	0	n/a	unknown	0
1381	hsa01100 Metabolic pathways	ODC1	ODC1	EFLORNITHINE	n/a	GuideToPharmacologyInteractions	2.46355998526911	ODC1	0	0	n/a	unknown	0
1382	hsa01100 Metabolic pathways	OGDH	OGDH	VALPROIC ACID	inhibitor	DrugBank	2.46355998526911	OGDH	0	0	inhibitor	turn-off	0
1383	hsa01100 Metabolic pathways	ATP5A1	ATP5A1	PICEATANNOL	n/a	DrugBank	2.46355998526911	ATP5A1	0	0	n/a	unknown	0
1384	hsa01100 Metabolic pathways	ATP5A1	ATP5A1	AUROVERTIN B	n/a	DrugBank	2.46355998526911	ATP5A1	0	0	n/a	unknown	0
1385	hsa01100 Metabolic pathways	ATP5A1	ATP5A1	QUERCETIN	n/a	DrugBank	2.46355998526911	ATP5A1	0	0	n/a	unknown	0
1386	hsa01100 Metabolic pathways	ATP5A1	ATP5A1	N1-(2-AMINO-4-METHYLPENTYL)OCTAHYDRO-PYRROLO[1,2-A] PYRIMIDINE	n/a	DrugBank	2.46355998526911	ATP5A1	0	0	n/a	unknown	0
1387	hsa01100 Metabolic pathways	ACO2	ACO2	ALPHA-METHYLISOCITRIC ACID	n/a	DrugBank	2.46355998526911	ACO2	0	0	n/a	unknown	0
1388	hsa01100 Metabolic pathways	ACO2	ACO2	4-HYDROXY-ACONITATE ION	n/a	DrugBank	2.46355998526911	ACO2	0	0	n/a	unknown	0
1389	hsa01100 Metabolic pathways	ACO2	ACO2	TRICARBALLYLIC ACID	n/a	DrugBank	2.46355998526911	ACO2	0	0	n/a	unknown	0
1390	hsa01100 Metabolic pathways	ACO2	ACO2	ISOCITRIC ACID	n/a	DrugBank	2.46355998526911	ACO2	0	0	n/a	unknown	0
1391	hsa01100 Metabolic pathways	OTC	OTC	VALPROIC ACID	n/a	PharmGKB	2.46355998526911	OTC	0	0	n/a	unknown	0
1392	hsa01100 Metabolic pathways	OTC	OTC	SODIUM BENZOATE	n/a	PharmGKB	2.46355998526911	OTC	0	0	n/a	unknown	0
1393	hsa01100 Metabolic pathways	OTC	OTC	L-CITRULLINE	n/a	DrugBank	2.46355998526911	OTC	0	0	n/a	unknown	0
1394	hsa01100 Metabolic pathways	OTC	OTC	L-ORNITHINE	n/a	DrugBank	2.46355998526911	OTC	0	0	n/a	unknown	0
1395	hsa01100 Metabolic pathways	OTC	OTC	N-(PHOSPHONOACETYL)-L-ORNITHINE	n/a	DrugBank	2.46355998526911	OTC	0	0	n/a	unknown	0
1396	hsa01100 Metabolic pathways	P4HA1	P4HA1	SUCCINIC ACID	n/a	DrugBank	2.46355998526911	P4HA1	0	0	n/a	unknown	0
1397	hsa01100 Metabolic pathways	P4HA1	P4HA1	HYDRALAZINE	inhibitor	DrugBank	2.46355998526911	P4HA1	0	0	inhibitor	turn-off	0
1398	hsa01100 Metabolic pathways	P4HA1	P4HA1	L-PROLINE	n/a	DrugBank	2.46355998526911	P4HA1	0	0	n/a	unknown	0
1399	hsa01100 Metabolic pathways	RRM2B	RRM2B	GEMCITABINE	n/a	ClearityFoundationClinicalTrial	2.46355998526911	RRM2B	0	0	n/a	unknown	0
1408	hsa01100 Metabolic pathways	RRM2B	RRM2B	MOTEXAFIN GADOLINIUM	n/a	TdgClinicalTrial	2.46355998526911	RRM2B	0	0	n/a	unknown	0
1409	hsa01100 Metabolic pathways	RRM2B	RRM2B	CLADRIBINE	inhibitor	DrugBank	2.46355998526911	RRM2B	0	0	inhibitor	turn-off	0
1410	hsa01100 Metabolic pathways	PAFAH1B3	PAFAH1B3	(1R)-1,2,2-TRIMETHYLPROPYL (R)-METHYLPHOSPHINATE	n/a	DrugBank	2.46355998526911	PAFAH1B3	1	2.2032848946592	n/a	unknown	0
1411	hsa01100 Metabolic pathways	PAH	PAH	L-PHENYLALANINE	n/a	DrugBank	2.46355998526911	PAH	0	0	n/a	unknown	0
1412	hsa01100 Metabolic pathways	PAH	PAH	NOREPINEPHRINE	inhibitor	DrugBank	2.46355998526911	PAH	0	0	inhibitor	turn-off	0
1413	hsa01100 Metabolic pathways	PAH	PAH	EPINEPHRINE	antagonist	DrugBank	2.46355998526911	PAH	0	0	antagonist	turn-off	0
1414	hsa01100 Metabolic pathways	PAH	PAH	7,8-DIHYDROBIOPTERIN	n/a	DrugBank	2.46355998526911	PAH	0	0	n/a	unknown	0
1415	hsa01100 Metabolic pathways	PAH	PAH	DROXIDOPA	inhibitor	DrugBank	2.46355998526911	PAH	0	0	inhibitor	turn-off	0
1416	hsa01100 Metabolic pathways	PAH	PAH	SAPROPTERIN	n/a	TEND	2.46355998526911	PAH	0	0	n/a	unknown	0
1417	hsa01100 Metabolic pathways	PAH	PAH	TETRAHYDROBIOPTERIN	n/a	TEND	2.46355998526911	PAH	0	0	n/a	unknown	0
1418	hsa01100 Metabolic pathways	PAH	PAH	FENCLONINE	n/a	GuideToPharmacologyInteractions	2.46355998526911	PAH	0	0	n/a	unknown	0
1419	hsa01100 Metabolic pathways	PAH	PAH	SAPROPTERIN	n/a	GuideToPharmacologyInteractions	2.46355998526911	PAH	0	0	n/a	unknown	0
1420	hsa01100 Metabolic pathways	PAH	PAH	TETRAHYDROBIOPTERIN	n/a	TdgClinicalTrial	2.46355998526911	PAH	0	0	n/a	unknown	0
1421	hsa01100 Metabolic pathways	PAH	PAH	SAPROPTERIN	n/a	TdgClinicalTrial	2.46355998526911	PAH	0	0	n/a	unknown	0
1422	hsa01100 Metabolic pathways	PAH	PAH	SAPROPTERIN DIHYDROCHLORIDE	activator	ChEMBL	2.46355998526911	PAH	0	0	activator	turn-on	0
1423	hsa01100 Metabolic pathways	ATP5B	ATP5B	PICEATANNOL	n/a	DrugBank	2.46355998526911	ATP5B	0	0	n/a	unknown	0
1424	hsa01100 Metabolic pathways	ATP5B	ATP5B	AUROVERTIN B	n/a	DrugBank	2.46355998526911	ATP5B	0	0	n/a	unknown	0
1425	hsa01100 Metabolic pathways	ATP5B	ATP5B	N1-(2-AMINO-4-METHYLPENTYL)OCTAHYDRO-PYRROLO[1,2-A] PYRIMIDINE	n/a	DrugBank	2.46355998526911	ATP5B	0	0	n/a	unknown	0
1426	hsa01100 Metabolic pathways	ATP5B	ATP5B	QUERCETIN	n/a	DrugBank	2.46355998526911	ATP5B	0	0	n/a	unknown	0
1427	hsa01100 Metabolic pathways	ATP5C1	ATP5C1	AUROVERTIN B	n/a	DrugBank	2.46355998526911	ATP5C1	0	0	n/a	unknown	0
1428	hsa01100 Metabolic pathways	ATP5C1	ATP5C1	QUERCETIN	n/a	DrugBank	2.46355998526911	ATP5C1	0	0	n/a	unknown	0
1429	hsa01100 Metabolic pathways	ATP5C1	ATP5C1	N1-(2-AMINO-4-METHYLPENTYL)OCTAHYDRO-PYRROLO[1,2-A] PYRIMIDINE	n/a	DrugBank	2.46355998526911	ATP5C1	0	0	n/a	unknown	0
1430	hsa01100 Metabolic pathways	ATP5C1	ATP5C1	PICEATANNOL	n/a	DrugBank	2.46355998526911	ATP5C1	0	0	n/a	unknown	0
1431	hsa01100 Metabolic pathways	PC	PC	5-(HEXAHYDRO-2-OXO-1H-THIENO[3,4-D]IMIDAZOL-6-YL)PENTANAL	n/a	DrugBank	2.46355998526911	PC	0	0	n/a	unknown	0
1432	hsa01100 Metabolic pathways	PC	PC	BIOTIN	n/a	DrugBank	2.46355998526911	PC	0	0	n/a	unknown	0
1433	hsa01100 Metabolic pathways	PC	PC	PYRUVIC ACID	n/a	DrugBank	2.46355998526911	PC	0	0	n/a	unknown	0
1434	hsa01100 Metabolic pathways	PCCA	PCCA	BIOTIN	n/a	DrugBank	2.46355998526911	PCCA	0	0	n/a	unknown	0
1435	hsa01100 Metabolic pathways	PCCB	PCCB	BIOTIN	n/a	DrugBank	2.46355998526911	PCCB	0	0	n/a	unknown	0
1436	hsa01100 Metabolic pathways	PCCB	PCCB	L-VALINE	n/a	DrugBank	2.46355998526911	PCCB	0	0	n/a	unknown	0
1437	hsa01100 Metabolic pathways	ACOX1	ACOX1	(3R)-3-HYDROXYDODECANOIC ACID	n/a	DrugBank	2.46355998526911	ACOX1	0	0	n/a	unknown	0
1438	hsa01100 Metabolic pathways	PCK1	PCK1	PHOSPHOMETHYLPHOSPHONIC ACID-GUANYLATE ESTER	n/a	DrugBank	2.46355998526911	PCK1	1	-6.16731782277027	n/a	unknown	0
1439	hsa01100 Metabolic pathways	PCK1	PCK1	PHOSPHOENOLPYRUVATE	n/a	DrugBank	2.46355998526911	PCK1	1	-6.16731782277027	n/a	unknown	0
1440	hsa01100 Metabolic pathways	LAP3	LAP3	LEUCINE PHOSPHONIC ACID	n/a	DrugBank	2.46355998526911	LAP3	0	0	n/a	unknown	0
1441	hsa01100 Metabolic pathways	LAP3	LAP3	(2S)-3-[(R)-[(1S)-1-AMINO-3-PHENYLPROPYL](HYDROXY)PHOSPHORYL]-2-BENZYLPROPANOIC ACID	n/a	DrugBank	2.46355998526911	LAP3	0	0	n/a	unknown	0
1442	hsa01100 Metabolic pathways	AADAT	AADAT	PYRIDOXAL PHOSPHATE	cofactor	DrugBank	2.46355998526911	AADAT	0	0	cofactor	turn-on	0
1443	hsa01100 Metabolic pathways	AADAT	AADAT	L-GLUTAMIC ACID	n/a	DrugBank	2.46355998526911	AADAT	0	0	n/a	unknown	0
1444	hsa01100 Metabolic pathways	HAO2	HAO2	RIBOFLAVIN MONOPHOSPHATE	n/a	DrugBank	2.46355998526911	HAO2	0	0	n/a	unknown	0
1445	hsa01100 Metabolic pathways	DCXR	DCXR	2'-MONOPHOSPHOADENOSINE 5'-DIPHOSPHORIBOSE	n/a	DrugBank	2.46355998526911	DCXR	0	0	n/a	unknown	0
1446	hsa01100 Metabolic pathways	PIPOX	PIPOX	GLYCINE	n/a	DrugBank	2.46355998526911	PIPOX	0	0	n/a	unknown	0
1447	hsa01100 Metabolic pathways	ATP5D	ATP5D	METHOXYFLURANE	other/unknown	DrugBank	2.46355998526911	ATP5D	0	0	other/unknown	unknown	0
1448	hsa01100 Metabolic pathways	ATP5D	ATP5D	ISOFLURANE	other/unknown	DrugBank	2.46355998526911	ATP5D	0	0	other/unknown	unknown	0
1449	hsa01100 Metabolic pathways	ATP5D	ATP5D	SEVOFLURANE	other/unknown	DrugBank	2.46355998526911	ATP5D	0	0	other/unknown	unknown	0
1450	hsa01100 Metabolic pathways	ATP5D	ATP5D	ENFLURANE	other/unknown	DrugBank	2.46355998526911	ATP5D	0	0	other/unknown	unknown	0
1451	hsa01100 Metabolic pathways	ATP5D	ATP5D	HALOTHANE	other/unknown	DrugBank	2.46355998526911	ATP5D	0	0	other/unknown	unknown	0
1452	hsa01100 Metabolic pathways	ATP5D	ATP5D	DESFLURANE	other/unknown	DrugBank	2.46355998526911	ATP5D	0	0	other/unknown	unknown	0
1453	hsa01100 Metabolic pathways	ATP5D	ATP5D	SEVOFLURANE	n/a	TdgClinicalTrial	2.46355998526911	ATP5D	0	0	n/a	unknown	0
1454	hsa01100 Metabolic pathways	ATP5D	ATP5D	METHOXYFLURANE	n/a	TdgClinicalTrial	2.46355998526911	ATP5D	0	0	n/a	unknown	0
1455	hsa01100 Metabolic pathways	ATP5D	ATP5D	ENFLURANE	n/a	TdgClinicalTrial	2.46355998526911	ATP5D	0	0	n/a	unknown	0
1456	hsa01100 Metabolic pathways	ATP5D	ATP5D	HALOTHANE	n/a	TdgClinicalTrial	2.46355998526911	ATP5D	0	0	n/a	unknown	0
1457	hsa01100 Metabolic pathways	ATP5D	ATP5D	DESFLURANE	n/a	TdgClinicalTrial	2.46355998526911	ATP5D	0	0	n/a	unknown	0
1458	hsa01100 Metabolic pathways	ATP5D	ATP5D	METHOXYFLURANE	n/a	TEND	2.46355998526911	ATP5D	0	0	n/a	unknown	0
1459	hsa01100 Metabolic pathways	ATP5D	ATP5D	SEVOFLURANE	n/a	TEND	2.46355998526911	ATP5D	0	0	n/a	unknown	0
1460	hsa01100 Metabolic pathways	ATP5D	ATP5D	HALOTHANE	n/a	TEND	2.46355998526911	ATP5D	0	0	n/a	unknown	0
1461	hsa01100 Metabolic pathways	ATP5D	ATP5D	DESFLURANE	n/a	TEND	2.46355998526911	ATP5D	0	0	n/a	unknown	0
1462	hsa01100 Metabolic pathways	ATP5D	ATP5D	ENFLURANE	n/a	TEND	2.46355998526911	ATP5D	0	0	n/a	unknown	0
1463	hsa01100 Metabolic pathways	PCYT1A	PCYT1A	CHOLINE	product of	DrugBank	2.46355998526911	PCYT1A	0	0	product of	unknown	0
1464	hsa01100 Metabolic pathways	CSAD	CSAD	L-CYSTEINE	n/a	DrugBank	2.46355998526911	CSAD	0	0	n/a	unknown	0
1465	hsa01100 Metabolic pathways	CSAD	CSAD	PYRIDOXAL PHOSPHATE	cofactor	DrugBank	2.46355998526911	CSAD	0	0	cofactor	turn-on	0
1467	hsa01100 Metabolic pathways	ISYNA1	ISYNA1	2-DEOXY-GLUCITOL-6-PHOSPHATE	n/a	DrugBank	2.46355998526911	ISYNA1	0	0	n/a	unknown	0
1468	hsa01100 Metabolic pathways	ISYNA1	ISYNA1	GLYCEROL	n/a	DrugBank	2.46355998526911	ISYNA1	0	0	n/a	unknown	0
1469	hsa01100 Metabolic pathways	ISYNA1	ISYNA1	2-DEOXY-D-GLUCITOL 6-(E)-VINYLHOMOPHOSPHONATE	n/a	DrugBank	2.46355998526911	ISYNA1	0	0	n/a	unknown	0
1470	hsa01100 Metabolic pathways	SCLY	SCLY	PYRIDOXAL PHOSPHATE	cofactor	DrugBank	2.46355998526911	SCLY	0	0	cofactor	turn-on	0
1471	hsa01100 Metabolic pathways	PDHA1	PDHA1	CPI-613	n/a	TdgClinicalTrial	2.46355998526911	PDHA1	0	0	n/a	unknown	0
1472	hsa01100 Metabolic pathways	PDHA2	PDHA2	CPI-613	n/a	TdgClinicalTrial	2.46355998526911	PDHA2	0	0	n/a	unknown	0
1473	hsa01100 Metabolic pathways	PDHB	PDHB	PYRUVIC ACID	n/a	DrugBank	2.46355998526911	PDHB	0	0	n/a	unknown	0
1474	hsa01100 Metabolic pathways	PDHB	PDHB	CPI-613	n/a	TdgClinicalTrial	2.46355998526911	PDHB	0	0	n/a	unknown	0
1475	hsa01100 Metabolic pathways	ENPP1	ENPP1	RIBAVIRIN	inhibitor	DrugBank	2.46355998526911	ENPP1	0	0	inhibitor	turn-off	0
1476	hsa01100 Metabolic pathways	CMPK1	CMPK1	GEMCITABINE	inhibitor	DrugBank	2.46355998526911	CMPK1	0	0	inhibitor	turn-off	0
1477	hsa01100 Metabolic pathways	CMPK1	CMPK1	P1-(ADENOSINE-5'-P5-(URIDINE-5')PENTAPHOSPHATE	n/a	DrugBank	2.46355998526911	CMPK1	0	0	n/a	unknown	0
1478	hsa01100 Metabolic pathways	PFAS	PFAS	L-GLUTAMIC ACID	n/a	DrugBank	2.46355998526911	PFAS	0	0	n/a	unknown	0
1479	hsa01100 Metabolic pathways	PGAM2	PGAM2	3-PHOSPHOGLYCERIC ACID	n/a	DrugBank	2.46355998526911	PGAM2	0	0	n/a	unknown	0
1480	hsa01100 Metabolic pathways	PGD	PGD	6-PHOSPHOGLUCONIC ACID	n/a	DrugBank	2.46355998526911	PGD	0	0	n/a	unknown	0
1481	hsa01100 Metabolic pathways	PGD	PGD	KETOTIFEN	inhibitor	DrugBank	2.46355998526911	PGD	0	0	inhibitor	turn-off	0
1482	hsa01100 Metabolic pathways	PGD	PGD	DACARBAZINE	inhibitor	DrugBank	2.46355998526911	PGD	0	0	inhibitor	turn-off	0
1483	hsa01100 Metabolic pathways	ATP6V1A	ATP6V1A	ETIDRONIC ACID	inhibitor	DrugBank	2.46355998526911	ATP6V1A	0	0	inhibitor	turn-off	0
1484	hsa01100 Metabolic pathways	ATP6V1A	ATP6V1A	ALENDRONATE	inhibitor	DrugBank	2.46355998526911	ATP6V1A	0	0	inhibitor	turn-off	0
1485	hsa01100 Metabolic pathways	PGK1	PGK1	3-PHOSPHOGLYCERIC ACID	n/a	DrugBank	2.46355998526911	PGK1	0	0	n/a	unknown	0
1486	hsa01100 Metabolic pathways	PGK1	PGK1	ADENOSINE-5'-[BETA, GAMMA-METHYLENE]TRIPHOSPHATE	n/a	DrugBank	2.46355998526911	PGK1	0	0	n/a	unknown	0
1487	hsa01100 Metabolic pathways	PGM1	PGM1	ALPHA-D-GLUCOSE-1-PHOSPHATE-6-VANADATE	n/a	DrugBank	2.46355998526911	PGM1	0	0	n/a	unknown	0
1488	hsa01100 Metabolic pathways	ATP6V1B2	ATP6V1B2	GALLIUM NITRATE	inhibitor	DrugBank	2.46355998526911	ATP6V1B2	0	0	inhibitor	turn-off	0
1489	hsa01100 Metabolic pathways	ATP6V1B2	ATP6V1B2	4-(2-AMINOETHYL)BENZENESULFONYL FLUORIDE	n/a	DrugBank	2.46355998526911	ATP6V1B2	0	0	n/a	unknown	0
1490	hsa01100 Metabolic pathways	ATP6V1C1	ATP6V1C1	D-TARTARIC ACID	n/a	DrugBank	2.46355998526911	ATP6V1C1	0	0	n/a	unknown	0
1491	hsa01100 Metabolic pathways	PIK3C2A	PIK3C2A	SOPHORETIN	inhibitor	MyCancerGenome	2.46355998526911	PIK3C2A	0	0	inhibitor	turn-off	0
1492	hsa01100 Metabolic pathways	PIK3C2A	PIK3C2A	XL147	inhibitor	MyCancerGenome	2.46355998526911	PIK3C2A	0	0	inhibitor	turn-off	0
1493	hsa01100 Metabolic pathways	PIK3C2A	PIK3C2A	GDC-0980	inhibitor	MyCancerGenome	2.46355998526911	PIK3C2A	0	0	inhibitor	turn-off	0
1494	hsa01100 Metabolic pathways	PIK3C2A	PIK3C2A	GDC-0941	inhibitor	MyCancerGenome	2.46355998526911	PIK3C2A	0	0	inhibitor	turn-off	0
1495	hsa01100 Metabolic pathways	PIK3C2A	PIK3C2A	SF1126	inhibitor	MyCancerGenome	2.46355998526911	PIK3C2A	0	0	inhibitor	turn-off	0
1496	hsa01100 Metabolic pathways	PIK3C2A	PIK3C2A	PI-103	inhibitor	MyCancerGenome	2.46355998526911	PIK3C2A	0	0	inhibitor	turn-off	0
1497	hsa01100 Metabolic pathways	PIK3C2A	PIK3C2A	PKI-587	inhibitor	MyCancerGenome	2.46355998526911	PIK3C2A	0	0	inhibitor	turn-off	0
1498	hsa01100 Metabolic pathways	PIK3C2A	PIK3C2A	GSK2636771	inhibitor	MyCancerGenome	2.46355998526911	PIK3C2A	0	0	inhibitor	turn-off	0
1499	hsa01100 Metabolic pathways	PIK3C2B	PIK3C2B	GDC-0980	inhibitor	MyCancerGenome	2.46355998526911	PIK3C2B	0	0	inhibitor	turn-off	0
1500	hsa01100 Metabolic pathways	PIK3C2B	PIK3C2B	SF1126	inhibitor	MyCancerGenome	2.46355998526911	PIK3C2B	0	0	inhibitor	turn-off	0
1501	hsa01100 Metabolic pathways	PIK3C2B	PIK3C2B	PI-103	inhibitor	MyCancerGenome	2.46355998526911	PIK3C2B	0	0	inhibitor	turn-off	0
1502	hsa01100 Metabolic pathways	PIK3C2B	PIK3C2B	GSK2636771	inhibitor	MyCancerGenome	2.46355998526911	PIK3C2B	0	0	inhibitor	turn-off	0
1503	hsa01100 Metabolic pathways	PIK3C2B	PIK3C2B	SOPHORETIN	inhibitor	MyCancerGenome	2.46355998526911	PIK3C2B	0	0	inhibitor	turn-off	0
1504	hsa01100 Metabolic pathways	PIK3C2B	PIK3C2B	PKI-587	inhibitor	MyCancerGenome	2.46355998526911	PIK3C2B	0	0	inhibitor	turn-off	0
1505	hsa01100 Metabolic pathways	PIK3C2B	PIK3C2B	GDC-0941	inhibitor	MyCancerGenome	2.46355998526911	PIK3C2B	0	0	inhibitor	turn-off	0
1506	hsa01100 Metabolic pathways	PIK3C2B	PIK3C2B	XL147	inhibitor	MyCancerGenome	2.46355998526911	PIK3C2B	0	0	inhibitor	turn-off	0
1507	hsa01100 Metabolic pathways	PIK3C2G	PIK3C2G	XL147	inhibitor	MyCancerGenome	2.46355998526911	PIK3C2G	0	0	inhibitor	turn-off	0
1508	hsa01100 Metabolic pathways	PIK3C2G	PIK3C2G	PKI-587	inhibitor	MyCancerGenome	2.46355998526911	PIK3C2G	0	0	inhibitor	turn-off	0
1509	hsa01100 Metabolic pathways	PIK3C2G	PIK3C2G	PI-103	inhibitor	MyCancerGenome	2.46355998526911	PIK3C2G	0	0	inhibitor	turn-off	0
1510	hsa01100 Metabolic pathways	PIK3C2G	PIK3C2G	SOPHORETIN	inhibitor	MyCancerGenome	2.46355998526911	PIK3C2G	0	0	inhibitor	turn-off	0
1511	hsa01100 Metabolic pathways	PIK3C2G	PIK3C2G	GDC-0941	inhibitor	MyCancerGenome	2.46355998526911	PIK3C2G	0	0	inhibitor	turn-off	0
1512	hsa01100 Metabolic pathways	PIK3C2G	PIK3C2G	GSK2636771	inhibitor	MyCancerGenome	2.46355998526911	PIK3C2G	0	0	inhibitor	turn-off	0
1513	hsa01100 Metabolic pathways	PIK3C2G	PIK3C2G	GDC-0980	inhibitor	MyCancerGenome	2.46355998526911	PIK3C2G	0	0	inhibitor	turn-off	0
1514	hsa01100 Metabolic pathways	PIK3C2G	PIK3C2G	SF1126	inhibitor	MyCancerGenome	2.46355998526911	PIK3C2G	0	0	inhibitor	turn-off	0
1515	hsa01100 Metabolic pathways	PIK3C3	PIK3C3	GDC-0980	inhibitor	MyCancerGenome	2.46355998526911	PIK3C3	0	0	inhibitor	turn-off	0
1516	hsa01100 Metabolic pathways	PIK3C3	PIK3C3	GSK2636771	inhibitor	MyCancerGenome	2.46355998526911	PIK3C3	0	0	inhibitor	turn-off	0
1517	hsa01100 Metabolic pathways	PIK3C3	PIK3C3	PI-103	inhibitor	MyCancerGenome	2.46355998526911	PIK3C3	0	0	inhibitor	turn-off	0
1518	hsa01100 Metabolic pathways	PIK3C3	PIK3C3	SF1126	inhibitor	MyCancerGenome	2.46355998526911	PIK3C3	0	0	inhibitor	turn-off	0
1519	hsa01100 Metabolic pathways	PIK3C3	PIK3C3	SOPHORETIN	inhibitor	MyCancerGenome	2.46355998526911	PIK3C3	0	0	inhibitor	turn-off	0
1520	hsa01100 Metabolic pathways	PIK3C3	PIK3C3	XL147	inhibitor	MyCancerGenome	2.46355998526911	PIK3C3	0	0	inhibitor	turn-off	0
1521	hsa01100 Metabolic pathways	PIK3C3	PIK3C3	PKI-587	inhibitor	MyCancerGenome	2.46355998526911	PIK3C3	0	0	inhibitor	turn-off	0
1522	hsa01100 Metabolic pathways	PIK3C3	PIK3C3	GDC-0941	inhibitor	MyCancerGenome	2.46355998526911	PIK3C3	0	0	inhibitor	turn-off	0
1523	hsa01100 Metabolic pathways	PIK3C3	PIK3C3	SF1126	n/a	TdgClinicalTrial	2.46355998526911	PIK3C3	0	0	n/a	unknown	0
1524	hsa01100 Metabolic pathways	PI4KA	PI4KA	WORTMANNIN	n/a	GuideToPharmacologyInteractions	2.46355998526911	PI4KA	0	0	n/a	unknown	0
1525	hsa01100 Metabolic pathways	PI4KB	PI4KB	WORTMANNIN	n/a	GuideToPharmacologyInteractions	2.46355998526911	PI4KB	0	0	n/a	unknown	0
1526	hsa01100 Metabolic pathways	PI4KB	PI4KB	PIK-93	n/a	GuideToPharmacologyInteractions	2.46355998526911	PI4KB	0	0	n/a	unknown	0
1527	hsa01100 Metabolic pathways	PKLR	PKLR	PYRUVIC ACID	n/a	DrugBank	2.46355998526911	PKLR	0	0	n/a	unknown	0
1528	hsa01100 Metabolic pathways	PKLR	PKLR	FRUCTOSE-1,6-DIPHOSPHATE	n/a	DrugBank	2.46355998526911	PKLR	0	0	n/a	unknown	0
1529	hsa01100 Metabolic pathways	PLA2G1B	PLA2G1B	NIFLUMIC ACID	inhibitor	DrugBank	2.46355998526911	PLA2G1B	0	0	inhibitor	turn-off	0
1530	hsa01100 Metabolic pathways	PLA2G1B	PLA2G1B	SULFASALAZINE	antagonist	DrugBank	2.46355998526911	PLA2G1B	0	0	antagonist	turn-off	0
1531	hsa01100 Metabolic pathways	PLA2G1B	PLA2G1B	1-DECYL-3-TRIFLUORO ETHYL-SN-GLYCERO-2-PHOSPHOMETHANOL	n/a	DrugBank	2.46355998526911	PLA2G1B	0	0	n/a	unknown	0
1532	hsa01100 Metabolic pathways	PLA2G1B	PLA2G1B	HEPTANOIC ACID	n/a	DrugBank	2.46355998526911	PLA2G1B	0	0	n/a	unknown	0
1533	hsa01100 Metabolic pathways	PLA2G1B	PLA2G1B	LPC-ETHER	n/a	DrugBank	2.46355998526911	PLA2G1B	0	0	n/a	unknown	0
1534	hsa01100 Metabolic pathways	PLA2G1B	PLA2G1B	CHOLIC ACID	n/a	DrugBank	2.46355998526911	PLA2G1B	0	0	n/a	unknown	0
1535	hsa01100 Metabolic pathways	PLA2G1B	PLA2G1B	PHOSPHONIC ACID 2-DODECANOYLAMINO-HEXYL ESTER PROPYL ESTER	n/a	DrugBank	2.46355998526911	PLA2G1B	0	0	n/a	unknown	0
1536	hsa01100 Metabolic pathways	PLA2G1B	PLA2G1B	1-O-OCTYL-2-HEPTYLPHOSPHONYL-SN-GLYCERO-3-PHOSPHOETHANOLAMINE	n/a	DrugBank	2.46355998526911	PLA2G1B	0	0	n/a	unknown	0
1537	hsa01100 Metabolic pathways	PLA2G1B	PLA2G1B	MILTEFOSINE	inhibitor	TTD	2.46355998526911	PLA2G1B	0	0	inhibitor	turn-off	0
1538	hsa01100 Metabolic pathways	PLA2G1B	PLA2G1B	DIFLORASONE	inhibitor	TTD	2.46355998526911	PLA2G1B	0	0	inhibitor	turn-off	0
1539	hsa01100 Metabolic pathways	PLA2G1B	PLA2G1B	NIFLUMIC ACID	n/a	TdgClinicalTrial	2.46355998526911	PLA2G1B	0	0	n/a	unknown	0
1540	hsa01100 Metabolic pathways	PLA2G2A	PLA2G2A	4-(1-BENZYL-3-CARBAMOYLMETHYL-2-METHYL-1H-INDOL-5-YLOXY)-BUTYRIC ACID	n/a	DrugBank	2.46355998526911	PLA2G2A	0	0	n/a	unknown	0
1541	hsa01100 Metabolic pathways	PLA2G2A	PLA2G2A	1-OCTADECYL-2-ACETAMIDO-2-DEOXY-SN-GLYCEROL-3-PHOSPHOETHYLMETHYL SULFIDE	n/a	DrugBank	2.46355998526911	PLA2G2A	0	0	n/a	unknown	0
1542	hsa01100 Metabolic pathways	PLA2G2A	PLA2G2A	DICLOFENAC	inhibitor	DrugBank	2.46355998526911	PLA2G2A	0	0	inhibitor	turn-off	0
1543	hsa01100 Metabolic pathways	PLA2G2A	PLA2G2A	6-PHENYL-4(R)-(7-PHENYL-HEPTANOYLAMINO)-HEXANOIC ACID	n/a	DrugBank	2.46355998526911	PLA2G2A	0	0	n/a	unknown	0
1544	hsa01100 Metabolic pathways	PLA2G2A	PLA2G2A	1,4-BUTANEDIOL	n/a	DrugBank	2.46355998526911	PLA2G2A	0	0	n/a	unknown	0
1545	hsa01100 Metabolic pathways	PLA2G2A	PLA2G2A	SURAMIN	inhibitor	DrugBank	2.46355998526911	PLA2G2A	0	0	inhibitor	turn-off	0
1546	hsa01100 Metabolic pathways	PLA2G2A	PLA2G2A	INDOMETHACIN	inhibitor	DrugBank	2.46355998526911	PLA2G2A	0	0	inhibitor	turn-off	0
1547	hsa01100 Metabolic pathways	PLA2G2A	PLA2G2A	VARESPLADIB	inhibitor	TTD	2.46355998526911	PLA2G2A	0	0	inhibitor	turn-off	0
1548	hsa01100 Metabolic pathways	PLA2G2A	PLA2G2A	VARESPLADIB	n/a	TdgClinicalTrial	2.46355998526911	PLA2G2A	0	0	n/a	unknown	0
1550	hsa01100 Metabolic pathways	PLA2G4A	PLA2G4A	FLUNISOLIDE	n/a	TEND	2.46355998526911	PLA2G4A	0	0	n/a	unknown	0
1551	hsa01100 Metabolic pathways	PLA2G4A	PLA2G4A	FLUOCINONIDE	n/a	TEND	2.46355998526911	PLA2G4A	0	0	n/a	unknown	0
1552	hsa01100 Metabolic pathways	PLA2G4A	PLA2G4A	FLUTICASONE PROPIONATE	n/a	TEND	2.46355998526911	PLA2G4A	0	0	n/a	unknown	0
1553	hsa01100 Metabolic pathways	PLA2G4A	PLA2G4A	MEDRYSONE	n/a	TEND	2.46355998526911	PLA2G4A	0	0	n/a	unknown	0
1554	hsa01100 Metabolic pathways	PLA2G4A	PLA2G4A	FLUOCINOLONE ACETONIDE	n/a	TEND	2.46355998526911	PLA2G4A	0	0	n/a	unknown	0
1555	hsa01100 Metabolic pathways	PLA2G4A	PLA2G4A	FLURANDRENOLIDE	n/a	TEND	2.46355998526911	PLA2G4A	0	0	n/a	unknown	0
1556	hsa01100 Metabolic pathways	PLA2G4A	PLA2G4A	FLUOROMETHOLONE	n/a	TEND	2.46355998526911	PLA2G4A	0	0	n/a	unknown	0
1557	hsa01100 Metabolic pathways	PLA2G4A	PLA2G4A	QUINACRINE	inhibitor	DrugBank	2.46355998526911	PLA2G4A	0	0	inhibitor	turn-off	0
1558	hsa01100 Metabolic pathways	PLA2G4A	PLA2G4A	NIFLUMIC ACID	n/a	DrugBank	2.46355998526911	PLA2G4A	0	0	n/a	unknown	0
1559	hsa01100 Metabolic pathways	PLA2G5	PLA2G5	VARESPLADIB	n/a	TdgClinicalTrial	2.46355998526911	PLA2G5	0	0	n/a	unknown	0
1561	hsa01100 Metabolic pathways	PLCD1	PLCD1	D-MYO-INOSITOL-2,4,5-TRISPHOSPHATE	n/a	DrugBank	2.46355998526911	PLCD1	0	0	n/a	unknown	0
1562	hsa01100 Metabolic pathways	PLCG2	PLCG2	IBRUTINIB	n/a	DoCM	2.46355998526911	PLCG2	0	0	n/a	unknown	0
1565	hsa01100 Metabolic pathways	PLD1	PLD1	CHOLINE	product of	DrugBank	2.46355998526911	PLD1	0	0	product of	unknown	0
1566	hsa01100 Metabolic pathways	PLD2	PLD2	OLEIC ACID	n/a	GuideToPharmacologyInteractions	2.46355998526911	PLD2	0	0	n/a	unknown	0
1567	hsa01100 Metabolic pathways	PLD2	PLD2	CHOLINE	product of	DrugBank	2.46355998526911	PLD2	0	0	product of	unknown	0
1568	hsa01100 Metabolic pathways	PNLIP	PNLIP	ORLISTAT	inhibitor	DrugBank	2.46355998526911	PNLIP	0	0	inhibitor	turn-off	0
1569	hsa01100 Metabolic pathways	PNLIP	PNLIP	METHOXYUNDECYLPHOSPHINIC ACID	n/a	DrugBank	2.46355998526911	PNLIP	0	0	n/a	unknown	0
1570	hsa01100 Metabolic pathways	PNLIP	PNLIP	ORLISTAT	n/a	GuideToPharmacologyInteractions	2.46355998526911	PNLIP	0	0	n/a	unknown	0
1571	hsa01100 Metabolic pathways	PNLIP	PNLIP	ORLISTAT	n/a	TEND	2.46355998526911	PNLIP	0	0	n/a	unknown	0
1572	hsa01100 Metabolic pathways	PNLIP	PNLIP	ORLISTAT	n/a	TdgClinicalTrial	2.46355998526911	PNLIP	0	0	n/a	unknown	0
1573	hsa01100 Metabolic pathways	PNLIP	PNLIP	CETILISTAT	n/a	TdgClinicalTrial	2.46355998526911	PNLIP	0	0	n/a	unknown	0
1574	hsa01100 Metabolic pathways	PNLIP	PNLIP	ORLISTAT	inhibitor	ChEMBL	2.46355998526911	PNLIP	0	0	inhibitor	turn-off	0
1575	hsa01100 Metabolic pathways	PNMT	PNMT	(1R)-2-AMINO-1-[3-(TRIFLUOROMETHYL)PHENYL]ETHANOL	n/a	DrugBank	2.46355998526911	PNMT	0	0	n/a	unknown	0
1576	hsa01100 Metabolic pathways	PNMT	PNMT	N-(4-CHLOROPHENYL)-1,2,3,4-TETRAHYDROISOQUINOLINE-7-SULFONAMIDE	n/a	DrugBank	2.46355998526911	PNMT	0	0	n/a	unknown	0
1577	hsa01100 Metabolic pathways	PNMT	PNMT	7,8-DICHLORO-1,2,3,4-TETRAHYDROISOQUINOLINE	n/a	DrugBank	2.46355998526911	PNMT	0	0	n/a	unknown	0
1578	hsa01100 Metabolic pathways	PNMT	PNMT	[(3R)-7-NITRO-1,2,3,4-TETRAHYDROISOQUINOLIN-3-YL]METHANOL	n/a	DrugBank	2.46355998526911	PNMT	0	0	n/a	unknown	0
1579	hsa01100 Metabolic pathways	PNMT	PNMT	(1S,4R,9S)-5-(TRIFLUOROMETHYL)-1,2,3,4-TETRAHYDRO-1,4-METHANONAPHTHALEN-9-AMINE	n/a	DrugBank	2.46355998526911	PNMT	0	0	n/a	unknown	0
1580	hsa01100 Metabolic pathways	PNMT	PNMT	(3R)-N-(4-CHLOROPHENYL)-3-(HYDROXYMETHYL)-1,2,3,4-TETRAHYDROISOQUINOLINE-7-SULFONAMIDE	n/a	DrugBank	2.46355998526911	PNMT	0	0	n/a	unknown	0
1581	hsa01100 Metabolic pathways	POLE3	POLE3	CLADRIBINE	inhibitor	DrugBank	2.46355998526911	POLE3	0	0	inhibitor	turn-off	0
1582	hsa01100 Metabolic pathways	CYCS	CYCS	MINOCYCLINE	negative modulator	DrugBank	2.46355998526911	CYCS	0	0	negative modulator	turn-off	0
1583	hsa01100 Metabolic pathways	CYCS	CYCS	ZINC SUBSTITUTED HEME C	n/a	DrugBank	2.46355998526911	CYCS	0	0	n/a	unknown	0
1584	hsa01100 Metabolic pathways	CYCS	CYCS	HEME C	n/a	DrugBank	2.46355998526911	CYCS	0	0	n/a	unknown	0
1585	hsa01100 Metabolic pathways	CYCS	CYCS	N-TRIMETHYLLYSINE	n/a	DrugBank	2.46355998526911	CYCS	0	0	n/a	unknown	0
1586	hsa01100 Metabolic pathways	CYCS	CYCS	PROTOPORPHYRIN IX CONTAINING ZN	n/a	DrugBank	2.46355998526911	CYCS	0	0	n/a	unknown	0
1587	hsa01100 Metabolic pathways	CYCS	CYCS	PROTOPORPHYRIN IX CONTAINING CO	n/a	DrugBank	2.46355998526911	CYCS	0	0	n/a	unknown	0
1588	hsa01100 Metabolic pathways	POLA1	POLA1	CLADRIBINE	inhibitor	DrugBank	2.46355998526911	POLA1	0	0	inhibitor	turn-off	0
1589	hsa01100 Metabolic pathways	POLA1	POLA1	NELARABINE	inhibitor	DrugBank	2.46355998526911	POLA1	0	0	inhibitor	turn-off	0
1590	hsa01100 Metabolic pathways	POLA1	POLA1	CLOFARABINE	inhibitor	DrugBank	2.46355998526911	POLA1	0	0	inhibitor	turn-off	0
1591	hsa01100 Metabolic pathways	POLA1	POLA1	FLUDARABINE	inhibitor	DrugBank	2.46355998526911	POLA1	0	0	inhibitor	turn-off	0
1592	hsa01100 Metabolic pathways	POLA1	POLA1	FLUDARABINE	n/a	TEND	2.46355998526911	POLA1	0	0	n/a	unknown	0
1593	hsa01100 Metabolic pathways	POLA1	POLA1	CLOFARABINE	n/a	TEND	2.46355998526911	POLA1	0	0	n/a	unknown	0
1594	hsa01100 Metabolic pathways	POLA1	POLA1	FLUDARABINE	n/a	TdgClinicalTrial	2.46355998526911	POLA1	0	0	n/a	unknown	0
1595	hsa01100 Metabolic pathways	POLA1	POLA1	CLOFARABINE	n/a	TdgClinicalTrial	2.46355998526911	POLA1	0	0	n/a	unknown	0
1596	hsa01100 Metabolic pathways	POLA1	POLA1	NELARABINE	n/a	TdgClinicalTrial	2.46355998526911	POLA1	0	0	n/a	unknown	0
1597	hsa01100 Metabolic pathways	POLE	POLE	CLADRIBINE	inhibitor	DrugBank	2.46355998526911	POLE	0	0	inhibitor	turn-off	0
1598	hsa01100 Metabolic pathways	POLE2	POLE2	CLADRIBINE	inhibitor	DrugBank	2.46355998526911	POLE2	0	0	inhibitor	turn-off	0
1599	hsa01100 Metabolic pathways	HAO1	HAO1	BENZOYLFORMIC ACID	n/a	DrugBank	2.46355998526911	HAO1	0	0	n/a	unknown	0
1600	hsa01100 Metabolic pathways	HAO1	HAO1	RIBOFLAVIN MONOPHOSPHATE	n/a	DrugBank	2.46355998526911	HAO1	0	0	n/a	unknown	0
1601	hsa01100 Metabolic pathways	HAO1	HAO1	(2S)-2-HYDROXYOCTANOIC ACID	n/a	DrugBank	2.46355998526911	HAO1	0	0	n/a	unknown	0
1602	hsa01100 Metabolic pathways	HAO1	HAO1	5-(DODECYLTHIO)-1H-1,2,3-TRIAZOLE-4-CARBOXYLIC ACID	n/a	DrugBank	2.46355998526911	HAO1	0	0	n/a	unknown	0
1603	hsa01100 Metabolic pathways	HAO1	HAO1	N-SULFO-FLAVIN MONONUCLEOTIDE	n/a	DrugBank	2.46355998526911	HAO1	0	0	n/a	unknown	0
1604	hsa01100 Metabolic pathways	HAO1	HAO1	4-CARBOXY-5-(1-PENTYL)HEXYLSULFANYL-1,2,3-TRIAZOLE	n/a	DrugBank	2.46355998526911	HAO1	0	0	n/a	unknown	0
1605	hsa01100 Metabolic pathways	HAO1	HAO1	3-(INDOL-3-YL) LACTATE	n/a	DrugBank	2.46355998526911	HAO1	0	0	n/a	unknown	0
1606	hsa01100 Metabolic pathways	PON1	PON1	CEFAZOLIN	inhibitor	DrugBank	2.46355998526911	PON1	0	0	inhibitor	turn-off	0
1607	hsa01100 Metabolic pathways	UGT1A10	UGT1A10	LAMOTRIGINE	n/a	PharmGKB	2.46355998526911	UGT1A10	0	0	n/a	unknown	0
1608	hsa01100 Metabolic pathways	UGT1A10	UGT1A10	PROPOFOL	n/a	PharmGKB	2.46355998526911	UGT1A10	0	0	n/a	unknown	0
1609	hsa01100 Metabolic pathways	UGT1A10	UGT1A10	TRANILAST	n/a	PharmGKB	2.46355998526911	UGT1A10	0	0	n/a	unknown	0
1610	hsa01100 Metabolic pathways	UGT1A8	UGT1A8	LAMOTRIGINE	n/a	PharmGKB	2.46355998526911	UGT1A8	0	0	n/a	unknown	0
1611	hsa01100 Metabolic pathways	UGT1A8	UGT1A8	TRANILAST	n/a	PharmGKB	2.46355998526911	UGT1A8	0	0	n/a	unknown	0
1612	hsa01100 Metabolic pathways	UGT1A8	UGT1A8	PROPOFOL	n/a	PharmGKB	2.46355998526911	UGT1A8	0	0	n/a	unknown	0
1613	hsa01100 Metabolic pathways	UGT1A7	UGT1A7	PROPOFOL	n/a	PharmGKB	2.46355998526911	UGT1A7	0	0	n/a	unknown	0
1614	hsa01100 Metabolic pathways	UGT1A7	UGT1A7	LAMOTRIGINE	n/a	PharmGKB	2.46355998526911	UGT1A7	0	0	n/a	unknown	0
1615	hsa01100 Metabolic pathways	UGT1A7	UGT1A7	TRANILAST	n/a	PharmGKB	2.46355998526911	UGT1A7	0	0	n/a	unknown	0
1616	hsa01100 Metabolic pathways	UGT1A6	UGT1A6	LAMOTRIGINE	n/a	PharmGKB	2.46355998526911	UGT1A6	0	0	n/a	unknown	0
1617	hsa01100 Metabolic pathways	UGT1A6	UGT1A6	VALPROIC ACID	n/a	PharmGKB	2.46355998526911	UGT1A6	0	0	n/a	unknown	0
1618	hsa01100 Metabolic pathways	UGT1A6	UGT1A6	TRANILAST	n/a	PharmGKB	2.46355998526911	UGT1A6	0	0	n/a	unknown	0
1619	hsa01100 Metabolic pathways	UGT1A5	UGT1A5	LAMOTRIGINE	n/a	PharmGKB	2.46355998526911	UGT1A5	0	0	n/a	unknown	0
1620	hsa01100 Metabolic pathways	UGT1A5	UGT1A5	TRANILAST	n/a	PharmGKB	2.46355998526911	UGT1A5	0	0	n/a	unknown	0
1621	hsa01100 Metabolic pathways	UGT1A9	UGT1A9	PROPOFOL	n/a	PharmGKB	2.46355998526911	UGT1A9	0	0	n/a	unknown	0
1622	hsa01100 Metabolic pathways	UGT1A9	UGT1A9	TRANILAST	n/a	PharmGKB	2.46355998526911	UGT1A9	0	0	n/a	unknown	0
1623	hsa01100 Metabolic pathways	UGT1A9	UGT1A9	LAMOTRIGINE	n/a	PharmGKB	2.46355998526911	UGT1A9	0	0	n/a	unknown	0
1624	hsa01100 Metabolic pathways	UGT1A9	UGT1A9	NIFLUMIC ACID	n/a	DrugBank	2.46355998526911	UGT1A9	0	0	n/a	unknown	0
1625	hsa01100 Metabolic pathways	UGT1A9	UGT1A9	PHENOLPHTHALEIN	n/a	DrugBank	2.46355998526911	UGT1A9	0	0	n/a	unknown	0
1626	hsa01100 Metabolic pathways	UGT1A4	UGT1A4	LAMOTRIGINE	n/a	PharmGKB	2.46355998526911	UGT1A4	0	0	n/a	unknown	0
1627	hsa01100 Metabolic pathways	UGT1A4	UGT1A4	TRANILAST	n/a	PharmGKB	2.46355998526911	UGT1A4	0	0	n/a	unknown	0
1628	hsa01100 Metabolic pathways	UGT1A1	UGT1A1	NILOTINIB	n/a	PharmGKB	2.46355998526911	UGT1A1	0	0	n/a	unknown	0
1629	hsa01100 Metabolic pathways	UGT1A1	UGT1A1	TRANILAST	n/a	PharmGKB	2.46355998526911	UGT1A1	0	0	n/a	unknown	0
1630	hsa01100 Metabolic pathways	UGT1A3	UGT1A3	LAMOTRIGINE	n/a	PharmGKB	2.46355998526911	UGT1A3	0	0	n/a	unknown	0
1631	hsa01100 Metabolic pathways	UGT1A3	UGT1A3	TRANILAST	n/a	PharmGKB	2.46355998526911	UGT1A3	0	0	n/a	unknown	0
1632	hsa01100 Metabolic pathways	PPAT	PPAT	AZATHIOPRINE	inhibitor	ChEMBL	2.46355998526911	PPAT	0	0	inhibitor	turn-off	0
1633	hsa01100 Metabolic pathways	PPAT	PPAT	AZATHIOPRINE SODIUM	inhibitor	ChEMBL	2.46355998526911	PPAT	0	0	inhibitor	turn-off	0
1634	hsa01100 Metabolic pathways	PPAT	PPAT	L-GLUTAMINE	product of	DrugBank	2.46355998526911	PPAT	0	0	product of	unknown	0
1635	hsa01100 Metabolic pathways	PPAT	PPAT	AZATHIOPRINE	n/a	GuideToPharmacologyInteractions	2.46355998526911	PPAT	0	0	n/a	unknown	0
1636	hsa01100 Metabolic pathways	CKMT1A	CKMT1A	CREATINE	ligand	DrugBank	2.46355998526911	CKMT1A	0	0	ligand	unknown	0
1637	hsa01100 Metabolic pathways	UCKL1	UCKL1	ALPHA-PHOSPHORIBOSYLPYROPHOSPHORIC ACID	n/a	DrugBank	2.46355998526911	UCKL1	0	0	n/a	unknown	0
1638	hsa01100 Metabolic pathways	UCKL1	UCKL1	URACIL	n/a	DrugBank	2.46355998526911	UCKL1	0	0	n/a	unknown	0
1639	hsa01100 Metabolic pathways	PNPO	PNPO	RIBOFLAVIN MONOPHOSPHATE	n/a	DrugBank	2.46355998526911	PNPO	0	0	n/a	unknown	0
1640	hsa01100 Metabolic pathways	PNPO	PNPO	PYRIDOXAL PHOSPHATE	cofactor	DrugBank	2.46355998526911	PNPO	0	0	cofactor	turn-on	0
1641	hsa01100 Metabolic pathways	NADSYN1	NADSYN1	L-GLUTAMIC ACID	n/a	DrugBank	2.46355998526911	NADSYN1	0	0	n/a	unknown	0
1642	hsa01100 Metabolic pathways	ETNK2	ETNK2	MURAGLITAZAR	n/a	PharmGKB	2.46355998526911	ETNK2	0	0	n/a	unknown	0
1643	hsa01100 Metabolic pathways	PI4K2B	PI4K2B	ADENOSINE	n/a	GuideToPharmacologyInteractions	2.46355998526911	PI4K2B	0	0	n/a	unknown	0
1644	hsa01100 Metabolic pathways	SPTLC3	SPTLC3	MYRIOCIN	n/a	GuideToPharmacologyInteractions	2.46355998526911	SPTLC3	0	0	n/a	unknown	0
1645	hsa01100 Metabolic pathways	SPTLC3	SPTLC3	PYRIDOXAL PHOSPHATE	cofactor	DrugBank	2.46355998526911	SPTLC3	0	0	cofactor	turn-on	0
1646	hsa01100 Metabolic pathways	RFK	RFK	RIBOFLAVIN MONOPHOSPHATE	n/a	DrugBank	2.46355998526911	RFK	0	0	n/a	unknown	0
1647	hsa01100 Metabolic pathways	RFK	RFK	RIBOFLAVIN	ligand	DrugBank	2.46355998526911	RFK	0	0	ligand	unknown	0
1648	hsa01100 Metabolic pathways	PI4K2A	PI4K2A	ADENOSINE	n/a	GuideToPharmacologyInteractions	2.46355998526911	PI4K2A	0	0	n/a	unknown	0
1649	hsa01100 Metabolic pathways	PPT1	PPT1	PALMITIC ACID	n/a	DrugBank	2.46355998526911	PPT1	0	0	n/a	unknown	0
1650	hsa01100 Metabolic pathways	SMPD3	SMPD3	PHOSPHATIDYLSERINE	n/a	DrugBank	2.46355998526911	SMPD3	0	0	n/a	unknown	0
1651	hsa01100 Metabolic pathways	SMPD4	SMPD4	PHOSPHATIDYLSERINE	n/a	DrugBank	2.46355998526911	SMPD4	0	0	n/a	unknown	0
1652	hsa01100 Metabolic pathways	ACSS2	ACSS2	ADENOSINE TRIPHOSPHATE	n/a	DrugBank	2.46355998526911	ACSS2	1	-1.61035867623067	n/a	unknown	0
1653	hsa01100 Metabolic pathways	CMAS	CMAS	CYTIDINE-5'-MONOPHOSPHATE-5-N-ACETYLNEURAMINIC ACID	n/a	DrugBank	2.46355998526911	CMAS	0	0	n/a	unknown	0
1654	hsa01100 Metabolic pathways	PRODH	PRODH	L-PROLINE	n/a	DrugBank	2.46355998526911	PRODH	0	0	n/a	unknown	0
1655	hsa01100 Metabolic pathways	CCBL2	CCBL2	L-GLUTAMIC ACID	n/a	DrugBank	2.46355998526911	CCBL2	0	0	n/a	unknown	0
1656	hsa01100 Metabolic pathways	CCBL2	CCBL2	PYRIDOXAL PHOSPHATE	cofactor	DrugBank	2.46355998526911	CCBL2	0	0	cofactor	turn-on	0
1657	hsa01100 Metabolic pathways	CYP26B1	CYP26B1	TALAROZOLE	n/a	TdgClinicalTrial	2.46355998526911	CYP26B1	0	0	n/a	unknown	0
1658	hsa01100 Metabolic pathways	POLE4	POLE4	CLADRIBINE	inhibitor	DrugBank	2.46355998526911	POLE4	0	0	inhibitor	turn-off	0
1659	hsa01100 Metabolic pathways	SPHK2	SPHK2	PHENOXODIOL	n/a	TdgClinicalTrial	2.46355998526911	SPHK2	0	0	n/a	unknown	0
1660	hsa01100 Metabolic pathways	SPHK2	SPHK2	ABC294640	n/a	TdgClinicalTrial	2.46355998526911	SPHK2	0	0	n/a	unknown	0
1661	hsa01100 Metabolic pathways	SPHK2	SPHK2	ABC294640	n/a	GuideToPharmacologyInteractions	2.46355998526911	SPHK2	0	0	n/a	unknown	0
1662	hsa01100 Metabolic pathways	MCCC1	MCCC1	BIOTIN	n/a	DrugBank	2.46355998526911	MCCC1	0	0	n/a	unknown	0
1663	hsa01100 Metabolic pathways	NT5M	NT5M	DPB-T	n/a	DrugBank	2.46355998526911	NT5M	0	0	n/a	unknown	0
1664	hsa01100 Metabolic pathways	NT5M	NT5M	CYCLIC 3',5'-THYMIDINE MONOPHOSPHATE	n/a	DrugBank	2.46355998526911	NT5M	0	0	n/a	unknown	0
1665	hsa01100 Metabolic pathways	BAAT	BAAT	GLYCINE	n/a	DrugBank	2.46355998526911	BAAT	0	0	n/a	unknown	0
1666	hsa01100 Metabolic pathways	AKR1B10	AKR1B10	2'-MONOPHOSPHOADENOSINE 5'-DIPHOSPHORIBOSE	n/a	DrugBank	2.46355998526911	AKR1B10	0	0	n/a	unknown	0
1667	hsa01100 Metabolic pathways	AKR1B10	AKR1B10	TOLRESTAT	n/a	DrugBank	2.46355998526911	AKR1B10	0	0	n/a	unknown	0
1668	hsa01100 Metabolic pathways	PDXP	PDXP	PYRIDOXAL PHOSPHATE	cofactor	DrugBank	2.46355998526911	PDXP	0	0	cofactor	turn-on	0
1669	hsa01100 Metabolic pathways	PTGIS	PTGIS	PHENYLBUTAZONE	n/a	TEND	2.46355998526911	PTGIS	1	-1.70891220522319	n/a	unknown	0
1670	hsa01100 Metabolic pathways	PTGIS	PTGIS	PHENYLBUTAZONE	n/a	TdgClinicalTrial	2.46355998526911	PTGIS	1	-1.70891220522319	n/a	unknown	0
1671	hsa01100 Metabolic pathways	PTGIS	PTGIS	PHENYLBUTAZONE	inhibitor	DrugBank	2.46355998526911	PTGIS	1	-1.70891220522319	inhibitor	turn-off	anti-homeostasis
1672	hsa01100 Metabolic pathways	PTGIS	PTGIS	(6E)-7-{6-[(1E)-OCT-1-ENYL]-2,3-DIAZABICYCLO[2.2.1]HEPT-2-EN-5-YL}HEPT-6-ENOIC ACID	n/a	DrugBank	2.46355998526911	PTGIS	1	-1.70891220522319	n/a	unknown	0
1673	hsa01100 Metabolic pathways	PTGIS	PTGIS	EPOPROSTENOL	inducer	DrugBank	2.46355998526911	PTGIS	1	-1.70891220522319	inducer	turn-on	homeostasis
1674	hsa01100 Metabolic pathways	PTGS1	PTGS1	MINOXIDIL	inducer	DrugBank	2.46355998526911	PTGS1	0	0	inducer	turn-on	0
1675	hsa01100 Metabolic pathways	PTGS1	PTGS1	NABUMETONE	inhibitor	DrugBank	2.46355998526911	PTGS1	0	0	inhibitor	turn-off	0
1676	hsa01100 Metabolic pathways	PTGS1	PTGS1	BROMFENAC	inhibitor	DrugBank	2.46355998526911	PTGS1	0	0	inhibitor	turn-off	0
1677	hsa01100 Metabolic pathways	PTGS1	PTGS1	2-(1,1'-BIPHENYL-4-YL)PROPANOIC ACID	n/a	DrugBank	2.46355998526911	PTGS1	0	0	n/a	unknown	0
1678	hsa01100 Metabolic pathways	PTGS1	PTGS1	MEFENAMIC ACID	inhibitor	DrugBank	2.46355998526911	PTGS1	0	0	inhibitor	turn-off	0
1679	hsa01100 Metabolic pathways	PTGS1	PTGS1	ANTIPYRINE	inhibitor	DrugBank	2.46355998526911	PTGS1	0	0	inhibitor	turn-off	0
1680	hsa01100 Metabolic pathways	PTGS1	PTGS1	FLURBIPROFEN METHYL ESTER	n/a	DrugBank	2.46355998526911	PTGS1	0	0	n/a	unknown	0
1681	hsa01100 Metabolic pathways	PTGS1	PTGS1	PIROXICAM	inhibitor	DrugBank	2.46355998526911	PTGS1	0	0	inhibitor	turn-off	0
1682	hsa01100 Metabolic pathways	PTGS1	PTGS1	TIAPROFENIC ACID	inhibitor	DrugBank	2.46355998526911	PTGS1	0	0	inhibitor	turn-off	0
1683	hsa01100 Metabolic pathways	PTGS1	PTGS1	DIETHYLCARBAMAZINE	inhibitor	DrugBank	2.46355998526911	PTGS1	0	0	inhibitor	turn-off	0
1684	hsa01100 Metabolic pathways	PTGS1	PTGS1	SUPROFEN	inhibitor	DrugBank	2.46355998526911	PTGS1	0	0	inhibitor	turn-off	0
1685	hsa01100 Metabolic pathways	PTGS1	PTGS1	P-(2'-IODO-5'-THENOYL)HYDROTROPIC ACID	n/a	DrugBank	2.46355998526911	PTGS1	0	0	n/a	unknown	0
1686	hsa01100 Metabolic pathways	PTGS1	PTGS1	DICLOFENAC	inhibitor	DrugBank	2.46355998526911	PTGS1	0	0	inhibitor	turn-off	0
1687	hsa01100 Metabolic pathways	PTGS1	PTGS1	NAPROXEN	inhibitor	DrugBank	2.46355998526911	PTGS1	0	0	inhibitor	turn-off	0
1688	hsa01100 Metabolic pathways	PTGS1	PTGS1	SALICYLIC ACID	inhibitor	DrugBank	2.46355998526911	PTGS1	0	0	inhibitor	turn-off	0
1689	hsa01100 Metabolic pathways	PTGS1	PTGS1	TRISALICYLATE-CHOLINE	inhibitor	DrugBank	2.46355998526911	PTGS1	0	0	inhibitor	turn-off	0
1690	hsa01100 Metabolic pathways	PTGS1	PTGS1	RESVERATROL	inhibitor	DrugBank	2.46355998526911	PTGS1	0	0	inhibitor	turn-off	0
1691	hsa01100 Metabolic pathways	PTGS1	PTGS1	FLUFENAMIC ACID	n/a	DrugBank	2.46355998526911	PTGS1	0	0	n/a	unknown	0
1692	hsa01100 Metabolic pathways	PTGS1	PTGS1	INDOMETHACIN	inhibitor	DrugBank	2.46355998526911	PTGS1	0	0	inhibitor	turn-off	0
1693	hsa01100 Metabolic pathways	PTGS1	PTGS1	IBUPROFEN	n/a	DrugBank	2.46355998526911	PTGS1	0	0	n/a	unknown	0
1694	hsa01100 Metabolic pathways	PTGS1	PTGS1	FENOPROFEN	inhibitor	DrugBank	2.46355998526911	PTGS1	0	0	inhibitor	turn-off	0
1695	hsa01100 Metabolic pathways	PTGS1	PTGS1	SALSALATE	inhibitor	DrugBank	2.46355998526911	PTGS1	0	0	inhibitor	turn-off	0
1696	hsa01100 Metabolic pathways	PTGS1	PTGS1	LORNOXICAM	inhibitor	DrugBank	2.46355998526911	PTGS1	0	0	inhibitor	turn-off	0
1697	hsa01100 Metabolic pathways	PTGS1	PTGS1	ETODOLAC	inhibitor	DrugBank	2.46355998526911	PTGS1	0	0	inhibitor	turn-off	0
1698	hsa01100 Metabolic pathways	PTGS1	PTGS1	KETOROLAC	inhibitor	DrugBank	2.46355998526911	PTGS1	0	0	inhibitor	turn-off	0
1699	hsa01100 Metabolic pathways	PTGS1	PTGS1	NEPAFENAC	inhibitor	DrugBank	2.46355998526911	PTGS1	0	0	inhibitor	turn-off	0
1700	hsa01100 Metabolic pathways	PTGS1	PTGS1	NIFLUMIC ACID	n/a	DrugBank	2.46355998526911	PTGS1	0	0	n/a	unknown	0
1701	hsa01100 Metabolic pathways	PTGS1	PTGS1	TRIFLUSAL	antagonist	DrugBank	2.46355998526911	PTGS1	0	0	antagonist	turn-off	0
1702	hsa01100 Metabolic pathways	PTGS1	PTGS1	PHENACETIN	n/a	DrugBank	2.46355998526911	PTGS1	0	0	n/a	unknown	0
1703	hsa01100 Metabolic pathways	PTGS1	PTGS1	TOLMETIN	inhibitor	DrugBank	2.46355998526911	PTGS1	0	0	inhibitor	turn-off	0
1704	hsa01100 Metabolic pathways	PTGS1	PTGS1	DIFLUNISAL	inhibitor	DrugBank	2.46355998526911	PTGS1	0	0	inhibitor	turn-off	0
1705	hsa01100 Metabolic pathways	PTGS1	PTGS1	O-ACETYLSERINE	n/a	DrugBank	2.46355998526911	PTGS1	0	0	n/a	unknown	0
1706	hsa01100 Metabolic pathways	PTGS1	PTGS1	ANTRAFENINE	inhibitor	DrugBank	2.46355998526911	PTGS1	0	0	inhibitor	turn-off	0
1707	hsa01100 Metabolic pathways	PTGS1	PTGS1	BETA-D-GLUCOSE	n/a	DrugBank	2.46355998526911	PTGS1	0	0	n/a	unknown	0
1708	hsa01100 Metabolic pathways	PTGS1	PTGS1	DIHOMO-GAMMA-LINOLENIC ACID	inhibitor	DrugBank	2.46355998526911	PTGS1	0	0	inhibitor	turn-off	0
1709	hsa01100 Metabolic pathways	PTGS1	PTGS1	LUMIRACOXIB	inhibitor	DrugBank	2.46355998526911	PTGS1	0	0	inhibitor	turn-off	0
1710	hsa01100 Metabolic pathways	PTGS1	PTGS1	TENOXICAM	inhibitor	DrugBank	2.46355998526911	PTGS1	0	0	inhibitor	turn-off	0
1711	hsa01100 Metabolic pathways	PTGS1	PTGS1	KETOPROFEN	inhibitor	DrugBank	2.46355998526911	PTGS1	0	0	inhibitor	turn-off	0
1712	hsa01100 Metabolic pathways	PTGS1	PTGS1	ACETAMINOPHEN	inhibitor	DrugBank	2.46355998526911	PTGS1	0	0	inhibitor	turn-off	0
1713	hsa01100 Metabolic pathways	PTGS1	PTGS1	ARACHIDONIC ACID	n/a	DrugBank	2.46355998526911	PTGS1	0	0	n/a	unknown	0
1714	hsa01100 Metabolic pathways	PTGS1	PTGS1	OXAPROZIN	inhibitor	DrugBank	2.46355998526911	PTGS1	0	0	inhibitor	turn-off	0
1715	hsa01100 Metabolic pathways	PTGS1	PTGS1	MECLOFENAMIC ACID	inhibitor	DrugBank	2.46355998526911	PTGS1	0	0	inhibitor	turn-off	0
1716	hsa01100 Metabolic pathways	PTGS1	PTGS1	SULFASALAZINE	inhibitor	DrugBank	2.46355998526911	PTGS1	0	0	inhibitor	turn-off	0
1717	hsa01100 Metabolic pathways	PTGS1	PTGS1	FLURBIPROFEN	inhibitor	DrugBank	2.46355998526911	PTGS1	0	0	inhibitor	turn-off	0
1718	hsa01100 Metabolic pathways	PTGS1	PTGS1	MELOXICAM	inhibitor	DrugBank	2.46355998526911	PTGS1	0	0	inhibitor	turn-off	0
1719	hsa01100 Metabolic pathways	PTGS1	PTGS1	CARPROFEN	inhibitor	DrugBank	2.46355998526911	PTGS1	0	0	inhibitor	turn-off	0
1720	hsa01100 Metabolic pathways	PTGS1	PTGS1	MAGNESIUM SALICYLATE	inhibitor	DrugBank	2.46355998526911	PTGS1	0	0	inhibitor	turn-off	0
1721	hsa01100 Metabolic pathways	PTGS1	PTGS1	PROTOPORPHYRIN IX CONTAINING CO	n/a	DrugBank	2.46355998526911	PTGS1	0	0	n/a	unknown	0
1722	hsa01100 Metabolic pathways	PTGS1	PTGS1	PHENYLBUTAZONE	inhibitor	DrugBank	2.46355998526911	PTGS1	0	0	inhibitor	turn-off	0
1723	hsa01100 Metabolic pathways	PTGS1	PTGS1	BALSALAZIDE	inhibitor	DrugBank	2.46355998526911	PTGS1	0	0	inhibitor	turn-off	0
1724	hsa01100 Metabolic pathways	PTGS1	PTGS1	SALSALATE	n/a	TdgClinicalTrial	2.46355998526911	PTGS1	0	0	n/a	unknown	0
1725	hsa01100 Metabolic pathways	PTGS1	PTGS1	KETOPROFEN	n/a	TdgClinicalTrial	2.46355998526911	PTGS1	0	0	n/a	unknown	0
1726	hsa01100 Metabolic pathways	PTGS1	PTGS1	DICLOFENAC	n/a	TdgClinicalTrial	2.46355998526911	PTGS1	0	0	n/a	unknown	0
1727	hsa01100 Metabolic pathways	PTGS1	PTGS1	BROMFENAC	n/a	TdgClinicalTrial	2.46355998526911	PTGS1	0	0	n/a	unknown	0
1728	hsa01100 Metabolic pathways	PTGS1	PTGS1	MEFENAMIC ACID	n/a	TdgClinicalTrial	2.46355998526911	PTGS1	0	0	n/a	unknown	0
1729	hsa01100 Metabolic pathways	PTGS1	PTGS1	ETODOLAC	n/a	TdgClinicalTrial	2.46355998526911	PTGS1	0	0	n/a	unknown	0
1730	hsa01100 Metabolic pathways	PTGS1	PTGS1	SUPROFEN	n/a	TdgClinicalTrial	2.46355998526911	PTGS1	0	0	n/a	unknown	0
1731	hsa01100 Metabolic pathways	PTGS1	PTGS1	NAPROXEN ETEMESIL	n/a	TdgClinicalTrial	2.46355998526911	PTGS1	0	0	n/a	unknown	0
1732	hsa01100 Metabolic pathways	PTGS1	PTGS1	KETOROLAC	n/a	TdgClinicalTrial	2.46355998526911	PTGS1	0	0	n/a	unknown	0
1734	hsa01100 Metabolic pathways	PTGS1	PTGS1	NAPROXCINOD	n/a	TdgClinicalTrial	2.46355998526911	PTGS1	0	0	n/a	unknown	0
1735	hsa01100 Metabolic pathways	PTGS1	PTGS1	NAPROXEN	n/a	TdgClinicalTrial	2.46355998526911	PTGS1	0	0	n/a	unknown	0
1739	hsa01100 Metabolic pathways	PTGS1	PTGS1	DIFLUNISAL	n/a	TdgClinicalTrial	2.46355998526911	PTGS1	0	0	n/a	unknown	0
1741	hsa01100 Metabolic pathways	PTGS1	PTGS1	TENOXICAM	n/a	TdgClinicalTrial	2.46355998526911	PTGS1	0	0	n/a	unknown	0
1742	hsa01100 Metabolic pathways	PTGS1	PTGS1	IBUPROFEN	n/a	TdgClinicalTrial	2.46355998526911	PTGS1	0	0	n/a	unknown	0
1743	hsa01100 Metabolic pathways	PTGS1	PTGS1	SALICYLIC ACID	n/a	TdgClinicalTrial	2.46355998526911	PTGS1	0	0	n/a	unknown	0
1746	hsa01100 Metabolic pathways	PTGS1	PTGS1	ACETAMINOPHEN	n/a	TdgClinicalTrial	2.46355998526911	PTGS1	0	0	n/a	unknown	0
1748	hsa01100 Metabolic pathways	PTGS1	PTGS1	NABUMETONE	n/a	TdgClinicalTrial	2.46355998526911	PTGS1	0	0	n/a	unknown	0
1749	hsa01100 Metabolic pathways	PTGS1	PTGS1	BALSALAZIDE	n/a	TdgClinicalTrial	2.46355998526911	PTGS1	0	0	n/a	unknown	0
1752	hsa01100 Metabolic pathways	PTGS1	PTGS1	SULINDAC	n/a	TdgClinicalTrial	2.46355998526911	PTGS1	0	0	n/a	unknown	0
1754	hsa01100 Metabolic pathways	PTGS1	PTGS1	FENOPROFEN	n/a	TdgClinicalTrial	2.46355998526911	PTGS1	0	0	n/a	unknown	0
1755	hsa01100 Metabolic pathways	PTGS1	PTGS1	SULFASALAZINE	n/a	TdgClinicalTrial	2.46355998526911	PTGS1	0	0	n/a	unknown	0
1762	hsa01100 Metabolic pathways	PTGS1	PTGS1	MECLOFENAMIC ACID	n/a	TdgClinicalTrial	2.46355998526911	PTGS1	0	0	n/a	unknown	0
1763	hsa01100 Metabolic pathways	PTGS1	PTGS1	NEPAFENAC	n/a	TdgClinicalTrial	2.46355998526911	PTGS1	0	0	n/a	unknown	0
1764	hsa01100 Metabolic pathways	PTGS1	PTGS1	TOLMETIN	n/a	TdgClinicalTrial	2.46355998526911	PTGS1	0	0	n/a	unknown	0
1766	hsa01100 Metabolic pathways	PTGS1	PTGS1	SUPROFEN	inhibitor	TTD	2.46355998526911	PTGS1	0	0	inhibitor	turn-off	0
1767	hsa01100 Metabolic pathways	PTGS1	PTGS1	SALSALATE	inhibitor	TTD	2.46355998526911	PTGS1	0	0	inhibitor	turn-off	0
1768	hsa01100 Metabolic pathways	PTGS1	PTGS1	GAMMA-HOMOLINOLENIC ACID	inhibitor	TTD	2.46355998526911	PTGS1	0	0	inhibitor	turn-off	0
1769	hsa01100 Metabolic pathways	PTGS1	PTGS1	ACETAMINOPHEN	n/a	TEND	2.46355998526911	PTGS1	0	0	n/a	unknown	0
1770	hsa01100 Metabolic pathways	PTGS1	PTGS1	SULINDAC	n/a	TEND	2.46355998526911	PTGS1	0	0	n/a	unknown	0
1771	hsa01100 Metabolic pathways	PTGS1	PTGS1	KETOPROFEN	n/a	TEND	2.46355998526911	PTGS1	0	0	n/a	unknown	0
1772	hsa01100 Metabolic pathways	PTGS1	PTGS1	IBUPROFEN	n/a	TEND	2.46355998526911	PTGS1	0	0	n/a	unknown	0
1773	hsa01100 Metabolic pathways	PTGS1	PTGS1	FENOPROFEN	n/a	TEND	2.46355998526911	PTGS1	0	0	n/a	unknown	0
1774	hsa01100 Metabolic pathways	PTGS1	PTGS1	FLURBIPROFEN	n/a	TEND	2.46355998526911	PTGS1	0	0	n/a	unknown	0
1775	hsa01100 Metabolic pathways	PTGS1	PTGS1	NABUMETONE	n/a	TEND	2.46355998526911	PTGS1	0	0	n/a	unknown	0
1776	hsa01100 Metabolic pathways	PTGS1	PTGS1	INDOMETHACIN	n/a	TEND	2.46355998526911	PTGS1	0	0	n/a	unknown	0
1777	hsa01100 Metabolic pathways	PTGS1	PTGS1	PIROXICAM	n/a	TEND	2.46355998526911	PTGS1	0	0	n/a	unknown	0
1778	hsa01100 Metabolic pathways	PTGS1	PTGS1	TOLMETIN	n/a	TEND	2.46355998526911	PTGS1	0	0	n/a	unknown	0
1779	hsa01100 Metabolic pathways	PTGS1	PTGS1	MEFENAMIC ACID	n/a	TEND	2.46355998526911	PTGS1	0	0	n/a	unknown	0
1780	hsa01100 Metabolic pathways	PTGS1	PTGS1	BROMFENAC	n/a	TEND	2.46355998526911	PTGS1	0	0	n/a	unknown	0
1781	hsa01100 Metabolic pathways	PTGS1	PTGS1	SALSALATE	n/a	TEND	2.46355998526911	PTGS1	0	0	n/a	unknown	0
1782	hsa01100 Metabolic pathways	PTGS1	PTGS1	DIFLUNISAL	n/a	TEND	2.46355998526911	PTGS1	0	0	n/a	unknown	0
1783	hsa01100 Metabolic pathways	PTGS1	PTGS1	DICLOFENAC	n/a	TEND	2.46355998526911	PTGS1	0	0	n/a	unknown	0
1784	hsa01100 Metabolic pathways	PTGS1	PTGS1	NAPROXEN	n/a	TEND	2.46355998526911	PTGS1	0	0	n/a	unknown	0
1785	hsa01100 Metabolic pathways	PTGS1	PTGS1	ASPIRIN	n/a	TEND	2.46355998526911	PTGS1	0	0	n/a	unknown	0
1786	hsa01100 Metabolic pathways	PTGS1	PTGS1	MECLOFENAMIC ACID	n/a	TEND	2.46355998526911	PTGS1	0	0	n/a	unknown	0
1787	hsa01100 Metabolic pathways	PTGS1	PTGS1	KETOROLAC	n/a	TEND	2.46355998526911	PTGS1	0	0	n/a	unknown	0
1788	hsa01100 Metabolic pathways	PTGS1	PTGS1	NEPAFENAC	n/a	TEND	2.46355998526911	PTGS1	0	0	n/a	unknown	0
1789	hsa01100 Metabolic pathways	PTGS1	PTGS1	TENOXICAM	n/a	TEND	2.46355998526911	PTGS1	0	0	n/a	unknown	0
1790	hsa01100 Metabolic pathways	PTGS1	PTGS1	SALICYLIC ACID	n/a	TEND	2.46355998526911	PTGS1	0	0	n/a	unknown	0
1791	hsa01100 Metabolic pathways	PTGS1	PTGS1	SUPROFEN	n/a	TEND	2.46355998526911	PTGS1	0	0	n/a	unknown	0
1792	hsa01100 Metabolic pathways	PTGS1	PTGS1	ETODOLAC	n/a	TEND	2.46355998526911	PTGS1	0	0	n/a	unknown	0
1793	hsa01100 Metabolic pathways	PTGS1	PTGS1	MELOXICAM	n/a	GuideToPharmacologyInteractions	2.46355998526911	PTGS1	0	0	n/a	unknown	0
1794	hsa01100 Metabolic pathways	PTGS1	PTGS1	SUPROFEN	n/a	GuideToPharmacologyInteractions	2.46355998526911	PTGS1	0	0	n/a	unknown	0
1795	hsa01100 Metabolic pathways	PTGS1	PTGS1	BROMFENAC	n/a	GuideToPharmacologyInteractions	2.46355998526911	PTGS1	0	0	n/a	unknown	0
1796	hsa01100 Metabolic pathways	PTGS1	PTGS1	NIMESULIDE	n/a	GuideToPharmacologyInteractions	2.46355998526911	PTGS1	0	0	n/a	unknown	0
1797	hsa01100 Metabolic pathways	PTGS1	PTGS1	OXAPROZIN	n/a	GuideToPharmacologyInteractions	2.46355998526911	PTGS1	0	0	n/a	unknown	0
1798	hsa01100 Metabolic pathways	PTGS1	PTGS1	KETOROLAC	n/a	GuideToPharmacologyInteractions	2.46355998526911	PTGS1	0	0	n/a	unknown	0
1799	hsa01100 Metabolic pathways	PTGS1	PTGS1	MECLOFENAMIC ACID	n/a	GuideToPharmacologyInteractions	2.46355998526911	PTGS1	0	0	n/a	unknown	0
1800	hsa01100 Metabolic pathways	PTGS1	PTGS1	FENOPROFEN	n/a	GuideToPharmacologyInteractions	2.46355998526911	PTGS1	0	0	n/a	unknown	0
1801	hsa01100 Metabolic pathways	PTGS1	PTGS1	KETOPROFEN	n/a	GuideToPharmacologyInteractions	2.46355998526911	PTGS1	0	0	n/a	unknown	0
1802	hsa01100 Metabolic pathways	PTGS1	PTGS1	DICLOFENAC	n/a	GuideToPharmacologyInteractions	2.46355998526911	PTGS1	0	0	n/a	unknown	0
1803	hsa01100 Metabolic pathways	PTGS1	PTGS1	IBUPROFEN	n/a	GuideToPharmacologyInteractions	2.46355998526911	PTGS1	0	0	n/a	unknown	0
1804	hsa01100 Metabolic pathways	PTGS1	PTGS1	PHENYLBUTAZONE	n/a	GuideToPharmacologyInteractions	2.46355998526911	PTGS1	0	0	n/a	unknown	0
1805	hsa01100 Metabolic pathways	PTGS1	PTGS1	NAPROXEN	n/a	GuideToPharmacologyInteractions	2.46355998526911	PTGS1	0	0	n/a	unknown	0
1806	hsa01100 Metabolic pathways	PTGS1	PTGS1	ASPIRIN	n/a	GuideToPharmacologyInteractions	2.46355998526911	PTGS1	0	0	n/a	unknown	0
1807	hsa01100 Metabolic pathways	PTGS1	PTGS1	FLURBIPROFEN	n/a	GuideToPharmacologyInteractions	2.46355998526911	PTGS1	0	0	n/a	unknown	0
1808	hsa01100 Metabolic pathways	PTGS1	PTGS1	PIROXICAM	n/a	GuideToPharmacologyInteractions	2.46355998526911	PTGS1	0	0	n/a	unknown	0
1810	hsa01100 Metabolic pathways	PTGS1	PTGS1	MEFENAMIC ACID	n/a	GuideToPharmacologyInteractions	2.46355998526911	PTGS1	0	0	n/a	unknown	0
1811	hsa01100 Metabolic pathways	PTGS1	PTGS1	INDOMETHACIN	n/a	PharmGKB	2.46355998526911	PTGS1	0	0	n/a	unknown	0
1812	hsa01100 Metabolic pathways	PTGS1	PTGS1	ROFECOXIB	n/a	PharmGKB	2.46355998526911	PTGS1	0	0	n/a	unknown	0
1813	hsa01100 Metabolic pathways	PTGS2	PTGS2	NABUMETONE	inhibitor	DrugBank	2.46355998526911	PTGS2	0	0	inhibitor	turn-off	0
1814	hsa01100 Metabolic pathways	PTGS2	PTGS2	LENALIDOMIDE	negative modulator	DrugBank	2.46355998526911	PTGS2	0	0	negative modulator	turn-off	0
1815	hsa01100 Metabolic pathways	PTGS2	PTGS2	ROFECOXIB	inhibitor	DrugBank	2.46355998526911	PTGS2	0	0	inhibitor	turn-off	0
1816	hsa01100 Metabolic pathways	PTGS2	PTGS2	VALDECOXIB	inhibitor	DrugBank	2.46355998526911	PTGS2	0	0	inhibitor	turn-off	0
1817	hsa01100 Metabolic pathways	PTGS2	PTGS2	BALSALAZIDE	inhibitor	DrugBank	2.46355998526911	PTGS2	0	0	inhibitor	turn-off	0
1818	hsa01100 Metabolic pathways	PTGS2	PTGS2	NAPROXEN	inhibitor	DrugBank	2.46355998526911	PTGS2	0	0	inhibitor	turn-off	0
1819	hsa01100 Metabolic pathways	PTGS2	PTGS2	RESVERATROL	inhibitor	DrugBank	2.46355998526911	PTGS2	0	0	inhibitor	turn-off	0
1820	hsa01100 Metabolic pathways	PTGS2	PTGS2	LORNOXICAM	inhibitor	DrugBank	2.46355998526911	PTGS2	0	0	inhibitor	turn-off	0
1821	hsa01100 Metabolic pathways	PTGS2	PTGS2	TOLMETIN	inhibitor	DrugBank	2.46355998526911	PTGS2	0	0	inhibitor	turn-off	0
1822	hsa01100 Metabolic pathways	PTGS2	PTGS2	FLURBIPROFEN	inhibitor	DrugBank	2.46355998526911	PTGS2	0	0	inhibitor	turn-off	0
1823	hsa01100 Metabolic pathways	PTGS2	PTGS2	DIFLUNISAL	inhibitor	DrugBank	2.46355998526911	PTGS2	0	0	inhibitor	turn-off	0
1824	hsa01100 Metabolic pathways	PTGS2	PTGS2	SULFASALAZINE	inhibitor	DrugBank	2.46355998526911	PTGS2	0	0	inhibitor	turn-off	0
1825	hsa01100 Metabolic pathways	PTGS2	PTGS2	MELOXICAM	inhibitor	DrugBank	2.46355998526911	PTGS2	0	0	inhibitor	turn-off	0
1826	hsa01100 Metabolic pathways	PTGS2	PTGS2	PROSTAGLANDIN G2	n/a	DrugBank	2.46355998526911	PTGS2	0	0	n/a	unknown	0
1827	hsa01100 Metabolic pathways	PTGS2	PTGS2	ACETAMINOPHEN	inhibitor	DrugBank	2.46355998526911	PTGS2	0	0	inhibitor	turn-off	0
1828	hsa01100 Metabolic pathways	PTGS2	PTGS2	MECLOFENAMIC ACID	inhibitor	DrugBank	2.46355998526911	PTGS2	0	0	inhibitor	turn-off	0
1829	hsa01100 Metabolic pathways	PTGS2	PTGS2	LUMIRACOXIB	inhibitor	DrugBank	2.46355998526911	PTGS2	0	0	inhibitor	turn-off	0
1830	hsa01100 Metabolic pathways	PTGS2	PTGS2	PHENYLBUTAZONE	inhibitor	DrugBank	2.46355998526911	PTGS2	0	0	inhibitor	turn-off	0
1831	hsa01100 Metabolic pathways	PTGS2	PTGS2	ANTIPYRINE	inhibitor	DrugBank	2.46355998526911	PTGS2	0	0	inhibitor	turn-off	0
1832	hsa01100 Metabolic pathways	PTGS2	PTGS2	FLUFENAMIC ACID	n/a	DrugBank	2.46355998526911	PTGS2	0	0	n/a	unknown	0
1833	hsa01100 Metabolic pathways	PTGS2	PTGS2	LICOFELONE	n/a	DrugBank	2.46355998526911	PTGS2	0	0	n/a	unknown	0
1834	hsa01100 Metabolic pathways	PTGS2	PTGS2	PIROXICAM	inhibitor	DrugBank	2.46355998526911	PTGS2	0	0	inhibitor	turn-off	0
1835	hsa01100 Metabolic pathways	PTGS2	PTGS2	POMALIDOMIDE	inhibitor	DrugBank	2.46355998526911	PTGS2	0	0	inhibitor	turn-off	0
1836	hsa01100 Metabolic pathways	PTGS2	PTGS2	TIAPROFENIC ACID	inhibitor	DrugBank	2.46355998526911	PTGS2	0	0	inhibitor	turn-off	0
1837	hsa01100 Metabolic pathways	PTGS2	PTGS2	DICLOFENAC	inhibitor	DrugBank	2.46355998526911	PTGS2	0	0	inhibitor	turn-off	0
1838	hsa01100 Metabolic pathways	PTGS2	PTGS2	CARPROFEN	inhibitor	DrugBank	2.46355998526911	PTGS2	0	0	inhibitor	turn-off	0
1839	hsa01100 Metabolic pathways	PTGS2	PTGS2	KETOROLAC	inhibitor	DrugBank	2.46355998526911	PTGS2	0	0	inhibitor	turn-off	0
1840	hsa01100 Metabolic pathways	PTGS2	PTGS2	DIHOMO-GAMMA-LINOLENIC ACID	n/a	DrugBank	2.46355998526911	PTGS2	0	0	n/a	unknown	0
1841	hsa01100 Metabolic pathways	PTGS2	PTGS2	ETODOLAC	inhibitor	DrugBank	2.46355998526911	PTGS2	0	0	inhibitor	turn-off	0
1842	hsa01100 Metabolic pathways	PTGS2	PTGS2	THALIDOMIDE	antagonist	DrugBank	2.46355998526911	PTGS2	0	0	antagonist	turn-off	0
1843	hsa01100 Metabolic pathways	PTGS2	PTGS2	SUPROFEN	inhibitor	DrugBank	2.46355998526911	PTGS2	0	0	inhibitor	turn-off	0
1844	hsa01100 Metabolic pathways	PTGS2	PTGS2	TRISALICYLATE-CHOLINE	inhibitor	DrugBank	2.46355998526911	PTGS2	0	0	inhibitor	turn-off	0
1845	hsa01100 Metabolic pathways	PTGS2	PTGS2	SALSALATE	inhibitor	DrugBank	2.46355998526911	PTGS2	0	0	inhibitor	turn-off	0
1846	hsa01100 Metabolic pathways	PTGS2	PTGS2	NIFLUMIC ACID	inhibitor	DrugBank	2.46355998526911	PTGS2	0	0	inhibitor	turn-off	0
1847	hsa01100 Metabolic pathways	PTGS2	PTGS2	INDOMETHACIN	inhibitor	DrugBank	2.46355998526911	PTGS2	0	0	inhibitor	turn-off	0
1848	hsa01100 Metabolic pathways	PTGS2	PTGS2	SALICYLIC ACID	inhibitor	DrugBank	2.46355998526911	PTGS2	0	0	inhibitor	turn-off	0
1849	hsa01100 Metabolic pathways	PTGS2	PTGS2	TENOXICAM	inhibitor	DrugBank	2.46355998526911	PTGS2	0	0	inhibitor	turn-off	0
1850	hsa01100 Metabolic pathways	PTGS2	PTGS2	MEFENAMIC ACID	inhibitor	DrugBank	2.46355998526911	PTGS2	0	0	inhibitor	turn-off	0
1851	hsa01100 Metabolic pathways	PTGS2	PTGS2	KETOPROFEN	inhibitor	DrugBank	2.46355998526911	PTGS2	0	0	inhibitor	turn-off	0
1852	hsa01100 Metabolic pathways	PTGS2	PTGS2	ANTRAFENINE	inhibitor	DrugBank	2.46355998526911	PTGS2	0	0	inhibitor	turn-off	0
1853	hsa01100 Metabolic pathways	PTGS2	PTGS2	CELECOXIB	inhibitor	DrugBank	2.46355998526911	PTGS2	0	0	inhibitor	turn-off	0
1854	hsa01100 Metabolic pathways	PTGS2	PTGS2	BROMFENAC	inhibitor	DrugBank	2.46355998526911	PTGS2	0	0	inhibitor	turn-off	0
1855	hsa01100 Metabolic pathways	PTGS2	PTGS2	IBUPROFEN	inhibitor	DrugBank	2.46355998526911	PTGS2	0	0	inhibitor	turn-off	0
1856	hsa01100 Metabolic pathways	PTGS2	PTGS2	FENOPROFEN	inhibitor	DrugBank	2.46355998526911	PTGS2	0	0	inhibitor	turn-off	0
1857	hsa01100 Metabolic pathways	PTGS2	PTGS2	ETORICOXIB	inhibitor	DrugBank	2.46355998526911	PTGS2	0	0	inhibitor	turn-off	0
1858	hsa01100 Metabolic pathways	PTGS2	PTGS2	NEPAFENAC	inhibitor	DrugBank	2.46355998526911	PTGS2	0	0	inhibitor	turn-off	0
1859	hsa01100 Metabolic pathways	PTGS2	PTGS2	CIMICOXIB	n/a	DrugBank	2.46355998526911	PTGS2	0	0	n/a	unknown	0
1860	hsa01100 Metabolic pathways	PTGS2	PTGS2	OXAPROZIN	inhibitor	DrugBank	2.46355998526911	PTGS2	0	0	inhibitor	turn-off	0
1861	hsa01100 Metabolic pathways	PTGS2	PTGS2	MAGNESIUM SALICYLATE	inhibitor	DrugBank	2.46355998526911	PTGS2	0	0	inhibitor	turn-off	0
1862	hsa01100 Metabolic pathways	PTGS2	PTGS2	NIMESULIDE	inhibitor	DrugBank	2.46355998526911	PTGS2	0	0	inhibitor	turn-off	0
1863	hsa01100 Metabolic pathways	PTGS2	PTGS2	NIMESULIDE	n/a	PharmGKB	2.46355998526911	PTGS2	0	0	n/a	unknown	0
1864	hsa01100 Metabolic pathways	PTGS2	PTGS2	ETORICOXIB	n/a	PharmGKB	2.46355998526911	PTGS2	0	0	n/a	unknown	0
1865	hsa01100 Metabolic pathways	PTGS2	PTGS2	ROFECOXIB	n/a	PharmGKB	2.46355998526911	PTGS2	0	0	n/a	unknown	0
1866	hsa01100 Metabolic pathways	PTGS2	PTGS2	VALDECOXIB	n/a	PharmGKB	2.46355998526911	PTGS2	0	0	n/a	unknown	0
1867	hsa01100 Metabolic pathways	PTGS2	PTGS2	CAPECITABINE	n/a	PharmGKB	2.46355998526911	PTGS2	0	0	n/a	unknown	0
1868	hsa01100 Metabolic pathways	PTGS2	PTGS2	KETOROLAC	n/a	TEND	2.46355998526911	PTGS2	0	0	n/a	unknown	0
1869	hsa01100 Metabolic pathways	PTGS2	PTGS2	PHENYLBUTAZONE	n/a	TEND	2.46355998526911	PTGS2	0	0	n/a	unknown	0
1870	hsa01100 Metabolic pathways	PTGS2	PTGS2	FLURBIPROFEN	n/a	TEND	2.46355998526911	PTGS2	0	0	n/a	unknown	0
1871	hsa01100 Metabolic pathways	PTGS2	PTGS2	IBUPROFEN	n/a	TEND	2.46355998526911	PTGS2	0	0	n/a	unknown	0
1872	hsa01100 Metabolic pathways	PTGS2	PTGS2	TENOXICAM	n/a	TEND	2.46355998526911	PTGS2	0	0	n/a	unknown	0
1873	hsa01100 Metabolic pathways	PTGS2	PTGS2	MEFENAMIC ACID	n/a	TEND	2.46355998526911	PTGS2	0	0	n/a	unknown	0
1874	hsa01100 Metabolic pathways	PTGS2	PTGS2	SALSALATE	n/a	TEND	2.46355998526911	PTGS2	0	0	n/a	unknown	0
1875	hsa01100 Metabolic pathways	PTGS2	PTGS2	INDOMETHACIN	n/a	TEND	2.46355998526911	PTGS2	0	0	n/a	unknown	0
1876	hsa01100 Metabolic pathways	PTGS2	PTGS2	SULINDAC	n/a	TEND	2.46355998526911	PTGS2	0	0	n/a	unknown	0
1877	hsa01100 Metabolic pathways	PTGS2	PTGS2	MECLOFENAMIC ACID	n/a	TEND	2.46355998526911	PTGS2	0	0	n/a	unknown	0
1878	hsa01100 Metabolic pathways	PTGS2	PTGS2	DIFLUNISAL	n/a	TEND	2.46355998526911	PTGS2	0	0	n/a	unknown	0
1879	hsa01100 Metabolic pathways	PTGS2	PTGS2	ACETAMINOPHEN	n/a	TEND	2.46355998526911	PTGS2	0	0	n/a	unknown	0
1880	hsa01100 Metabolic pathways	PTGS2	PTGS2	DICLOFENAC	n/a	TEND	2.46355998526911	PTGS2	0	0	n/a	unknown	0
1881	hsa01100 Metabolic pathways	PTGS2	PTGS2	CARPROFEN	n/a	TEND	2.46355998526911	PTGS2	0	0	n/a	unknown	0
1882	hsa01100 Metabolic pathways	PTGS2	PTGS2	LUMIRACOXIB	n/a	TEND	2.46355998526911	PTGS2	0	0	n/a	unknown	0
1883	hsa01100 Metabolic pathways	PTGS2	PTGS2	ETORICOXIB	n/a	TEND	2.46355998526911	PTGS2	0	0	n/a	unknown	0
1884	hsa01100 Metabolic pathways	PTGS2	PTGS2	FENOPROFEN	n/a	TEND	2.46355998526911	PTGS2	0	0	n/a	unknown	0
1885	hsa01100 Metabolic pathways	PTGS2	PTGS2	ASPIRIN	n/a	TEND	2.46355998526911	PTGS2	0	0	n/a	unknown	0
1886	hsa01100 Metabolic pathways	PTGS2	PTGS2	KETOPROFEN	n/a	TEND	2.46355998526911	PTGS2	0	0	n/a	unknown	0
1887	hsa01100 Metabolic pathways	PTGS2	PTGS2	NABUMETONE	n/a	TEND	2.46355998526911	PTGS2	0	0	n/a	unknown	0
1888	hsa01100 Metabolic pathways	PTGS2	PTGS2	ETODOLAC	n/a	TEND	2.46355998526911	PTGS2	0	0	n/a	unknown	0
1889	hsa01100 Metabolic pathways	PTGS2	PTGS2	OXAPROZIN	n/a	TEND	2.46355998526911	PTGS2	0	0	n/a	unknown	0
1890	hsa01100 Metabolic pathways	PTGS2	PTGS2	TIAPROFENIC ACID	n/a	TEND	2.46355998526911	PTGS2	0	0	n/a	unknown	0
1891	hsa01100 Metabolic pathways	PTGS2	PTGS2	TOLMETIN	n/a	TEND	2.46355998526911	PTGS2	0	0	n/a	unknown	0
1892	hsa01100 Metabolic pathways	PTGS2	PTGS2	NAPROXEN	n/a	TEND	2.46355998526911	PTGS2	0	0	n/a	unknown	0
1893	hsa01100 Metabolic pathways	PTGS2	PTGS2	MELOXICAM	n/a	TEND	2.46355998526911	PTGS2	0	0	n/a	unknown	0
1894	hsa01100 Metabolic pathways	PTGS2	PTGS2	NEPAFENAC	n/a	TEND	2.46355998526911	PTGS2	0	0	n/a	unknown	0
1895	hsa01100 Metabolic pathways	PTGS2	PTGS2	SUPROFEN	n/a	TEND	2.46355998526911	PTGS2	0	0	n/a	unknown	0
1896	hsa01100 Metabolic pathways	PTGS2	PTGS2	SALICYLIC ACID	n/a	TEND	2.46355998526911	PTGS2	0	0	n/a	unknown	0
1897	hsa01100 Metabolic pathways	PTGS2	PTGS2	BROMFENAC	n/a	TEND	2.46355998526911	PTGS2	0	0	n/a	unknown	0
1898	hsa01100 Metabolic pathways	PTGS2	PTGS2	APRICOXIB	n/a	TdgClinicalTrial	2.46355998526911	PTGS2	0	0	n/a	unknown	0
1899	hsa01100 Metabolic pathways	PTGS2	PTGS2	NAPROXEN	n/a	TdgClinicalTrial	2.46355998526911	PTGS2	0	0	n/a	unknown	0
1900	hsa01100 Metabolic pathways	PTGS2	PTGS2	MECLOFENAMIC ACID	n/a	TdgClinicalTrial	2.46355998526911	PTGS2	0	0	n/a	unknown	0
1901	hsa01100 Metabolic pathways	PTGS2	PTGS2	MELOXICAM	n/a	TdgClinicalTrial	2.46355998526911	PTGS2	0	0	n/a	unknown	0
1903	hsa01100 Metabolic pathways	PTGS2	PTGS2	SULFASALAZINE	n/a	TdgClinicalTrial	2.46355998526911	PTGS2	0	0	n/a	unknown	0
1904	hsa01100 Metabolic pathways	PTGS2	PTGS2	DICLOFENAC	n/a	TdgClinicalTrial	2.46355998526911	PTGS2	0	0	n/a	unknown	0
1905	hsa01100 Metabolic pathways	PTGS2	PTGS2	KETOROLAC	n/a	TdgClinicalTrial	2.46355998526911	PTGS2	0	0	n/a	unknown	0
1906	hsa01100 Metabolic pathways	PTGS2	PTGS2	CELECOXIB	n/a	TdgClinicalTrial	2.46355998526911	PTGS2	0	0	n/a	unknown	0
1908	hsa01100 Metabolic pathways	PTGS2	PTGS2	SULINDAC	n/a	TdgClinicalTrial	2.46355998526911	PTGS2	0	0	n/a	unknown	0
1909	hsa01100 Metabolic pathways	PTGS2	PTGS2	ETORICOXIB	n/a	TdgClinicalTrial	2.46355998526911	PTGS2	0	0	n/a	unknown	0
1910	hsa01100 Metabolic pathways	PTGS2	PTGS2	MEFENAMIC ACID	n/a	TdgClinicalTrial	2.46355998526911	PTGS2	0	0	n/a	unknown	0
1911	hsa01100 Metabolic pathways	PTGS2	PTGS2	NIFLUMIC ACID	n/a	TdgClinicalTrial	2.46355998526911	PTGS2	0	0	n/a	unknown	0
1912	hsa01100 Metabolic pathways	PTGS2	PTGS2	SALSALATE	n/a	TdgClinicalTrial	2.46355998526911	PTGS2	0	0	n/a	unknown	0
1913	hsa01100 Metabolic pathways	PTGS2	PTGS2	BALSALAZIDE	n/a	TdgClinicalTrial	2.46355998526911	PTGS2	0	0	n/a	unknown	0
1915	hsa01100 Metabolic pathways	PTGS2	PTGS2	PARECOXIB	n/a	TdgClinicalTrial	2.46355998526911	PTGS2	0	0	n/a	unknown	0
1917	hsa01100 Metabolic pathways	PTGS2	PTGS2	KETOPROFEN	n/a	TdgClinicalTrial	2.46355998526911	PTGS2	0	0	n/a	unknown	0
1919	hsa01100 Metabolic pathways	PTGS2	PTGS2	FENOPROFEN	n/a	TdgClinicalTrial	2.46355998526911	PTGS2	0	0	n/a	unknown	0
1920	hsa01100 Metabolic pathways	PTGS2	PTGS2	TIAPROFENIC ACID	n/a	TdgClinicalTrial	2.46355998526911	PTGS2	0	0	n/a	unknown	0
1921	hsa01100 Metabolic pathways	PTGS2	PTGS2	BROMFENAC	n/a	TdgClinicalTrial	2.46355998526911	PTGS2	0	0	n/a	unknown	0
1923	hsa01100 Metabolic pathways	PTGS2	PTGS2	ETODOLAC	n/a	TdgClinicalTrial	2.46355998526911	PTGS2	0	0	n/a	unknown	0
1925	hsa01100 Metabolic pathways	PTGS2	PTGS2	DIFLUNISAL	n/a	TdgClinicalTrial	2.46355998526911	PTGS2	0	0	n/a	unknown	0
1927	hsa01100 Metabolic pathways	PTGS2	PTGS2	TENOXICAM	n/a	TdgClinicalTrial	2.46355998526911	PTGS2	0	0	n/a	unknown	0
1928	hsa01100 Metabolic pathways	PTGS2	PTGS2	SUPROFEN	n/a	TdgClinicalTrial	2.46355998526911	PTGS2	0	0	n/a	unknown	0
1929	hsa01100 Metabolic pathways	PTGS2	PTGS2	NAPROXCINOD	n/a	TdgClinicalTrial	2.46355998526911	PTGS2	0	0	n/a	unknown	0
1930	hsa01100 Metabolic pathways	PTGS2	PTGS2	LICOFELONE	n/a	TdgClinicalTrial	2.46355998526911	PTGS2	0	0	n/a	unknown	0
1931	hsa01100 Metabolic pathways	PTGS2	PTGS2	PHENYLBUTAZONE	n/a	TdgClinicalTrial	2.46355998526911	PTGS2	0	0	n/a	unknown	0
1932	hsa01100 Metabolic pathways	PTGS2	PTGS2	CIMICOXIB	n/a	TdgClinicalTrial	2.46355998526911	PTGS2	0	0	n/a	unknown	0
1933	hsa01100 Metabolic pathways	PTGS2	PTGS2	TOLMETIN	n/a	TdgClinicalTrial	2.46355998526911	PTGS2	0	0	n/a	unknown	0
1937	hsa01100 Metabolic pathways	PTGS2	PTGS2	IBUPROFEN	n/a	TdgClinicalTrial	2.46355998526911	PTGS2	0	0	n/a	unknown	0
1939	hsa01100 Metabolic pathways	PTGS2	PTGS2	THALIDOMIDE	n/a	TdgClinicalTrial	2.46355998526911	PTGS2	0	0	n/a	unknown	0
1940	hsa01100 Metabolic pathways	PTGS2	PTGS2	SALICYLIC ACID	n/a	TdgClinicalTrial	2.46355998526911	PTGS2	0	0	n/a	unknown	0
1941	hsa01100 Metabolic pathways	PTGS2	PTGS2	PIROXICAM	n/a	TdgClinicalTrial	2.46355998526911	PTGS2	0	0	n/a	unknown	0
1942	hsa01100 Metabolic pathways	PTGS2	PTGS2	NAPROXEN ETEMESIL	n/a	TdgClinicalTrial	2.46355998526911	PTGS2	0	0	n/a	unknown	0
1946	hsa01100 Metabolic pathways	PTGS2	PTGS2	LUMIRACOXIB	n/a	TdgClinicalTrial	2.46355998526911	PTGS2	0	0	n/a	unknown	0
1948	hsa01100 Metabolic pathways	PTGS2	PTGS2	CARPROFEN	n/a	TdgClinicalTrial	2.46355998526911	PTGS2	0	0	n/a	unknown	0
1949	hsa01100 Metabolic pathways	PTGS2	PTGS2	OXAPROZIN	n/a	TdgClinicalTrial	2.46355998526911	PTGS2	0	0	n/a	unknown	0
1951	hsa01100 Metabolic pathways	PTGS2	PTGS2	FLURBIPROFEN	n/a	TdgClinicalTrial	2.46355998526911	PTGS2	0	0	n/a	unknown	0
1953	hsa01100 Metabolic pathways	PTGS2	PTGS2	ACETAMINOPHEN	n/a	TdgClinicalTrial	2.46355998526911	PTGS2	0	0	n/a	unknown	0
1956	hsa01100 Metabolic pathways	PTGS2	PTGS2	NABUMETONE	n/a	TdgClinicalTrial	2.46355998526911	PTGS2	0	0	n/a	unknown	0
1957	hsa01100 Metabolic pathways	PTGS2	PTGS2	ROFECOXIB	n/a	TdgClinicalTrial	2.46355998526911	PTGS2	0	0	n/a	unknown	0
1958	hsa01100 Metabolic pathways	PTGS2	PTGS2	NEPAFENAC	n/a	TdgClinicalTrial	2.46355998526911	PTGS2	0	0	n/a	unknown	0
1959	hsa01100 Metabolic pathways	PTGS2	PTGS2	PHENYLBUTAZONE	inhibitor	TTD	2.46355998526911	PTGS2	0	0	inhibitor	turn-off	0
1960	hsa01100 Metabolic pathways	PTGS2	PTGS2	MELOXICAM	inhibitor	TTD	2.46355998526911	PTGS2	0	0	inhibitor	turn-off	0
1961	hsa01100 Metabolic pathways	PTGS2	PTGS2	ROFECOXIB	inhibitor	TTD	2.46355998526911	PTGS2	0	0	inhibitor	turn-off	0
1962	hsa01100 Metabolic pathways	PTGS2	PTGS2	NIFLUMIC ACID	inhibitor	TTD	2.46355998526911	PTGS2	0	0	inhibitor	turn-off	0
1963	hsa01100 Metabolic pathways	PTGS2	PTGS2	DIFLUNISAL	inhibitor	TTD	2.46355998526911	PTGS2	0	0	inhibitor	turn-off	0
1964	hsa01100 Metabolic pathways	PTGS2	PTGS2	LUMIRACOXIB	inhibitor	TTD	2.46355998526911	PTGS2	0	0	inhibitor	turn-off	0
1965	hsa01100 Metabolic pathways	PTGS2	PTGS2	TIAPROFENIC ACID	inhibitor	TTD	2.46355998526911	PTGS2	0	0	inhibitor	turn-off	0
1966	hsa01100 Metabolic pathways	PTGS2	PTGS2	ETODOLAC	inhibitor	TTD	2.46355998526911	PTGS2	0	0	inhibitor	turn-off	0
1967	hsa01100 Metabolic pathways	PTGS2	PTGS2	NAPROXEN	inhibitor	TTD	2.46355998526911	PTGS2	0	0	inhibitor	turn-off	0
1968	hsa01100 Metabolic pathways	PTGS2	PTGS2	NIMESULIDE	inhibitor	TTD	2.46355998526911	PTGS2	0	0	inhibitor	turn-off	0
1969	hsa01100 Metabolic pathways	PTGS2	PTGS2	TOLMETIN	inhibitor	TTD	2.46355998526911	PTGS2	0	0	inhibitor	turn-off	0
1970	hsa01100 Metabolic pathways	PTGS2	PTGS2	NABUMETONE	inhibitor	TTD	2.46355998526911	PTGS2	0	0	inhibitor	turn-off	0
1971	hsa01100 Metabolic pathways	PTGS2	PTGS2	TENOXICAM	inhibitor	TTD	2.46355998526911	PTGS2	0	0	inhibitor	turn-off	0
1972	hsa01100 Metabolic pathways	PTGS2	PTGS2	PIROXICAM	inhibitor	TTD	2.46355998526911	PTGS2	0	0	inhibitor	turn-off	0
1973	hsa01100 Metabolic pathways	PTGS2	PTGS2	VALDECOXIB	inhibitor	TTD	2.46355998526911	PTGS2	0	0	inhibitor	turn-off	0
1974	hsa01100 Metabolic pathways	PTGS2	PTGS2	CARPROFEN	inhibitor	TTD	2.46355998526911	PTGS2	0	0	inhibitor	turn-off	0
1975	hsa01100 Metabolic pathways	PTGS2	PTGS2	IBUPROFEN	inhibitor	TTD	2.46355998526911	PTGS2	0	0	inhibitor	turn-off	0
1976	hsa01100 Metabolic pathways	PTGS2	PTGS2	ETORICOXIB	inhibitor	TTD	2.46355998526911	PTGS2	0	0	inhibitor	turn-off	0
1977	hsa01100 Metabolic pathways	PTGS2	PTGS2	MEFENAMIC ACID	inhibitor	TTD	2.46355998526911	PTGS2	0	0	inhibitor	turn-off	0
1978	hsa01100 Metabolic pathways	PTGS2	PTGS2	GW-406381	inhibitor	TTD	2.46355998526911	PTGS2	0	0	inhibitor	turn-off	0
1979	hsa01100 Metabolic pathways	PTGS2	PTGS2	VALDECOXIB	n/a	GuideToPharmacologyInteractions	2.46355998526911	PTGS2	0	0	n/a	unknown	0
1980	hsa01100 Metabolic pathways	PTGS2	PTGS2	SUPROFEN	n/a	GuideToPharmacologyInteractions	2.46355998526911	PTGS2	0	0	n/a	unknown	0
1981	hsa01100 Metabolic pathways	PTGS2	PTGS2	LUMIRACOXIB	n/a	GuideToPharmacologyInteractions	2.46355998526911	PTGS2	0	0	n/a	unknown	0
1982	hsa01100 Metabolic pathways	PTGS2	PTGS2	MECLOFENAMIC ACID	n/a	GuideToPharmacologyInteractions	2.46355998526911	PTGS2	0	0	n/a	unknown	0
1983	hsa01100 Metabolic pathways	PTGS2	PTGS2	CARPROFEN	n/a	GuideToPharmacologyInteractions	2.46355998526911	PTGS2	0	0	n/a	unknown	0
1984	hsa01100 Metabolic pathways	PTGS2	PTGS2	OXAPROZIN	n/a	GuideToPharmacologyInteractions	2.46355998526911	PTGS2	0	0	n/a	unknown	0
1985	hsa01100 Metabolic pathways	PTGS2	PTGS2	PHENYLBUTAZONE	n/a	GuideToPharmacologyInteractions	2.46355998526911	PTGS2	0	0	n/a	unknown	0
1986	hsa01100 Metabolic pathways	PTGS2	PTGS2	DICLOFENAC	n/a	GuideToPharmacologyInteractions	2.46355998526911	PTGS2	0	0	n/a	unknown	0
1987	hsa01100 Metabolic pathways	PTGS2	PTGS2	MELOXICAM	n/a	GuideToPharmacologyInteractions	2.46355998526911	PTGS2	0	0	n/a	unknown	0
1988	hsa01100 Metabolic pathways	PTGS2	PTGS2	NIMESULIDE	n/a	GuideToPharmacologyInteractions	2.46355998526911	PTGS2	0	0	n/a	unknown	0
1989	hsa01100 Metabolic pathways	PTGS2	PTGS2	KETOROLAC	n/a	GuideToPharmacologyInteractions	2.46355998526911	PTGS2	0	0	n/a	unknown	0
1991	hsa01100 Metabolic pathways	PTGS2	PTGS2	CELECOXIB	n/a	GuideToPharmacologyInteractions	2.46355998526911	PTGS2	0	0	n/a	unknown	0
1992	hsa01100 Metabolic pathways	PTGS2	PTGS2	ROFECOXIB	n/a	GuideToPharmacologyInteractions	2.46355998526911	PTGS2	0	0	n/a	unknown	0
1993	hsa01100 Metabolic pathways	PTGS2	PTGS2	KETOPROFEN	n/a	GuideToPharmacologyInteractions	2.46355998526911	PTGS2	0	0	n/a	unknown	0
1994	hsa01100 Metabolic pathways	PTGS2	PTGS2	MEFENAMIC ACID	n/a	GuideToPharmacologyInteractions	2.46355998526911	PTGS2	0	0	n/a	unknown	0
1995	hsa01100 Metabolic pathways	PTGS2	PTGS2	NAPROXEN	n/a	GuideToPharmacologyInteractions	2.46355998526911	PTGS2	0	0	n/a	unknown	0
1997	hsa01100 Metabolic pathways	PTGS2	PTGS2	PIROXICAM	n/a	GuideToPharmacologyInteractions	2.46355998526911	PTGS2	0	0	n/a	unknown	0
1998	hsa01100 Metabolic pathways	PTGS2	PTGS2	ASPIRIN	n/a	GuideToPharmacologyInteractions	2.46355998526911	PTGS2	0	0	n/a	unknown	0
1999	hsa01100 Metabolic pathways	PTGS2	PTGS2	ETORICOXIB	n/a	GuideToPharmacologyInteractions	2.46355998526911	PTGS2	0	0	n/a	unknown	0
2000	hsa01100 Metabolic pathways	PTGS2	PTGS2	BENZQUINAMIDE	n/a	GuideToPharmacologyInteractions	2.46355998526911	PTGS2	0	0	n/a	unknown	0
2001	hsa01100 Metabolic pathways	PTGS2	PTGS2	ETODOLAC	n/a	GuideToPharmacologyInteractions	2.46355998526911	PTGS2	0	0	n/a	unknown	0
2002	hsa01100 Metabolic pathways	PTGS2	PTGS2	IBUPROFEN	n/a	GuideToPharmacologyInteractions	2.46355998526911	PTGS2	0	0	n/a	unknown	0
2003	hsa01100 Metabolic pathways	PTGS2	PTGS2	FLURBIPROFEN	n/a	GuideToPharmacologyInteractions	2.46355998526911	PTGS2	0	0	n/a	unknown	0
2004	hsa01100 Metabolic pathways	PTGS2	PTGS2	CELECOXIB	inhibitor	MyCancerGenomeClinicalTrial	2.46355998526911	PTGS2	0	0	inhibitor	turn-off	0
2005	hsa01100 Metabolic pathways	PTS	PTS	BIOPTERIN	n/a	DrugBank	2.46355998526911	PTS	0	0	n/a	unknown	0
2006	hsa01100 Metabolic pathways	PYCR1	PYCR1	L-PROLINE	n/a	DrugBank	2.46355998526911	PYCR1	1	2.64577109837937	n/a	unknown	0
2007	hsa01100 Metabolic pathways	ALDH18A1	ALDH18A1	L-GLUTAMIC ACID	n/a	DrugBank	2.46355998526911	ALDH18A1	0	0	n/a	unknown	0
2008	hsa01100 Metabolic pathways	PYGB	PYGB	PYRIDOXAL PHOSPHATE	cofactor	DrugBank	2.46355998526911	PYGB	0	0	cofactor	turn-on	0
2009	hsa01100 Metabolic pathways	PYGB	PYGB	PSN357	n/a	TdgClinicalTrial	2.46355998526911	PYGB	0	0	n/a	unknown	0
2010	hsa01100 Metabolic pathways	PYGL	PYGL	1-{2-[3-(2-CHLORO-4,5-DIFLUORO-BENZOYL)-UREIDO]-4-FLUORO-PHENYL}-PIPERIDINE-4-CARBOXYLIC ACID	n/a	DrugBank	2.46355998526911	PYGL	0	0	n/a	unknown	0
2011	hsa01100 Metabolic pathways	PYGL	PYGL	PSN357	n/a	DrugBank	2.46355998526911	PYGL	0	0	n/a	unknown	0
2012	hsa01100 Metabolic pathways	PYGL	PYGL	URIC ACID	n/a	DrugBank	2.46355998526911	PYGL	0	0	n/a	unknown	0
2013	hsa01100 Metabolic pathways	PYGL	PYGL	1-N-ACETYL-BETA-D-GLUCOSAMINE	n/a	DrugBank	2.46355998526911	PYGL	0	0	n/a	unknown	0
2014	hsa01100 Metabolic pathways	PYGL	PYGL	PYRIDOXAL PHOSPHATE	cofactor	DrugBank	2.46355998526911	PYGL	0	0	cofactor	turn-on	0
2015	hsa01100 Metabolic pathways	PYGL	PYGL	5-CHLORO-1H-INDOLE-2-CARBOXYLIC ACID{[CYCLOPENTYL-(2-HYDROXY-ETHYL)-CARBAMOYL]-METHYL}-AMIDE	n/a	DrugBank	2.46355998526911	PYGL	0	0	n/a	unknown	0
2016	hsa01100 Metabolic pathways	PYGL	PYGL	5-CHLORO-N-{4-[(1R)-1,2-DIHYDROXYETHYL]PHENYL}-1H-INDOLE-2-CARBOXAMIDE	n/a	DrugBank	2.46355998526911	PYGL	0	0	n/a	unknown	0
2017	hsa01100 Metabolic pathways	PYGL	PYGL	BETA-D-GLUCOSE	n/a	DrugBank	2.46355998526911	PYGL	0	0	n/a	unknown	0
2018	hsa01100 Metabolic pathways	PYGL	PYGL	4-[3-(2-CHLORO-4,5-DIFLUORO-BENZOYL)UREIDO]-3-TRIFLUOROMETHOXYBENZOIC ACID	n/a	DrugBank	2.46355998526911	PYGL	0	0	n/a	unknown	0
2019	hsa01100 Metabolic pathways	PYGL	PYGL	CP-526423	n/a	DrugBank	2.46355998526911	PYGL	0	0	n/a	unknown	0
2020	hsa01100 Metabolic pathways	PYGL	PYGL	PSN357	n/a	TdgClinicalTrial	2.46355998526911	PYGL	0	0	n/a	unknown	0
2021	hsa01100 Metabolic pathways	PYGM	PYGM	ALPHA-D-GLUCOSE-1-PHOSPHATE	n/a	DrugBank	2.46355998526911	PYGM	0	0	n/a	unknown	0
2022	hsa01100 Metabolic pathways	PYGM	PYGM	N-ACETYL-N'-BETA-D-GLUCOPYRANOSYL UREA	n/a	DrugBank	2.46355998526911	PYGM	0	0	n/a	unknown	0
2023	hsa01100 Metabolic pathways	PYGM	PYGM	(3S,5R,7R,8S,9S,10R)-7-(HYDROXYMETHYL)-3-(2-NAPHTHYL)-1,6-DIOXA-2-AZASPIRO[4.5]DECANE-8,9,10-TRIOL	n/a	DrugBank	2.46355998526911	PYGM	0	0	n/a	unknown	0
2024	hsa01100 Metabolic pathways	PYGM	PYGM	FLUORO-PHOSPHITE ION	n/a	DrugBank	2.46355998526911	PYGM	0	0	n/a	unknown	0
2025	hsa01100 Metabolic pathways	PYGM	PYGM	1-DEOXY-1-METHOXYCARBAMIDO-BETA-D-GLUCOPYRANOSE	n/a	DrugBank	2.46355998526911	PYGM	0	0	n/a	unknown	0
2026	hsa01100 Metabolic pathways	PYGM	PYGM	2,3-DICARBOXY-4-(2-CHLORO-PHENYL)-1-ETHYL-5-ISOPROPOXYCARBONYL-6-METHYL-PYRIDINIUM	n/a	DrugBank	2.46355998526911	PYGM	0	0	n/a	unknown	0
2027	hsa01100 Metabolic pathways	PYGM	PYGM	2-(BETA-D-GLUCOPYRANOSYL)-5-METHYL-1,3,4-BENZOTHIAZOLE	n/a	DrugBank	2.46355998526911	PYGM	0	0	n/a	unknown	0
2028	hsa01100 Metabolic pathways	PYGM	PYGM	(3,4,5-TRIHYDROXY-6-HYDROXYMETHYL-TETRAHYDRO-PYRAN-2-YL)-PHOSPHORAMIDIC ACID DIMETHYL ESTER	n/a	DrugBank	2.46355998526911	PYGM	0	0	n/a	unknown	0
2029	hsa01100 Metabolic pathways	PYGM	PYGM	1-DEOXY-1-ACETYLAMINO-BETA-D-GLUCO-2-HEPTULOPYRANOSONAMIDE	n/a	DrugBank	2.46355998526911	PYGM	0	0	n/a	unknown	0
2030	hsa01100 Metabolic pathways	PYGM	PYGM	BETA-D-GLUCOSE	n/a	DrugBank	2.46355998526911	PYGM	0	0	n/a	unknown	0
2031	hsa01100 Metabolic pathways	PYGM	PYGM	2-CHLORO-N-[(3R)-2-OXO-1,2,3,4-TETRAHYDROQUINOLIN-3-YL]-6H-THIENO[2,3-B]PYRROLE-5-CARBOXAMIDE	n/a	DrugBank	2.46355998526911	PYGM	0	0	n/a	unknown	0
2032	hsa01100 Metabolic pathways	PYGM	PYGM	({[(3E)-2'-OXO-2',7'-DIHYDRO-2,3'-BIINDOL-3(7H)-YLIDENE]AMINO}OXY)ACETIC ACID	n/a	DrugBank	2.46355998526911	PYGM	0	0	n/a	unknown	0
2033	hsa01100 Metabolic pathways	PYGM	PYGM	3-AMINO-8,9,10-TRIHYDROXY-7-HYDROXYMETHYL-6-OXA-1,3-DIAZA-SPIRO[4.5]DECANE-2,4-DIONE	n/a	DrugBank	2.46355998526911	PYGM	0	0	n/a	unknown	0
2034	hsa01100 Metabolic pathways	PYGM	PYGM	INDIRUBIN-5-SULPHONATE	n/a	DrugBank	2.46355998526911	PYGM	0	0	n/a	unknown	0
2035	hsa01100 Metabolic pathways	PYGM	PYGM	4-{2,4-BIS[(3-NITROBENZOYL)AMINO]PHENOXY}PHTHALIC ACID	n/a	DrugBank	2.46355998526911	PYGM	0	0	n/a	unknown	0
2036	hsa01100 Metabolic pathways	PYGM	PYGM	1-DEOXY-1-METHOXYCARBAMIDO-BETA-D-GLUCO-2-HEPTULOPYRANOSONAMIDE	n/a	DrugBank	2.46355998526911	PYGM	0	0	n/a	unknown	0
2037	hsa01100 Metabolic pathways	PYGM	PYGM	3,8,9,10-TETRAHYDROXY-7-HYDROXYMETHYL-6-OXA-1,3-DIAZA-SPIRO[4.5]DECANE-2,4-DIONE	n/a	DrugBank	2.46355998526911	PYGM	0	0	n/a	unknown	0
2038	hsa01100 Metabolic pathways	PYGM	PYGM	HEPTULOSE-2-PHOSPHATE	n/a	DrugBank	2.46355998526911	PYGM	0	0	n/a	unknown	0
2039	hsa01100 Metabolic pathways	PYGM	PYGM	2-(BETA-D-GLUCOPYRANOSYL)-5-METHYL-1,2,3-BENZIMIDAZOLE	n/a	DrugBank	2.46355998526911	PYGM	0	0	n/a	unknown	0
2040	hsa01100 Metabolic pathways	PYGM	PYGM	(3R,4R,5R)-5-(HYDROXYMETHYL)-1-(3-PHENYLPROPYL)PIPERIDINE-3,4-DIOL	n/a	DrugBank	2.46355998526911	PYGM	0	0	n/a	unknown	0
2041	hsa01100 Metabolic pathways	PYGM	PYGM	C-(1-HYDROGYL-BETA-D-GLUCOPYRANOSYL) FORMAMIDE	n/a	DrugBank	2.46355998526911	PYGM	0	0	n/a	unknown	0
2042	hsa01100 Metabolic pathways	PYGM	PYGM	N'-PYRIDOXYL-LYSINE-5'-MONOPHOSPHATE	n/a	DrugBank	2.46355998526911	PYGM	0	0	n/a	unknown	0
2043	hsa01100 Metabolic pathways	PYGM	PYGM	N-BENZOYL-N'-BETA-D-GLUCOPYRANOSYL UREA	n/a	DrugBank	2.46355998526911	PYGM	0	0	n/a	unknown	0
2044	hsa01100 Metabolic pathways	PYGM	PYGM	5-{3-[3-(2,4-DICHLORO-BENZOYL)-UREIDO]-2-METHYL-PHENOXY}-PENTANOIC ACID	n/a	DrugBank	2.46355998526911	PYGM	0	0	n/a	unknown	0
2045	hsa01100 Metabolic pathways	PYGM	PYGM	(3S,5R,7R,8S,9S,10R)-7-(HYDROXYMETHYL)-3-(4-METHYLPHENYL)-1,6-DIOXA-2-AZASPIRO[4.5]DECANE-8,9,10-TRIOL	n/a	DrugBank	2.46355998526911	PYGM	0	0	n/a	unknown	0
2046	hsa01100 Metabolic pathways	PYGM	PYGM	1-N-ACETYL-BETA-D-GLUCOSAMINE	n/a	DrugBank	2.46355998526911	PYGM	0	0	n/a	unknown	0
2047	hsa01100 Metabolic pathways	PYGM	PYGM	2-DEOXY-GLUCOSE-6-PHOSPHATE	n/a	DrugBank	2.46355998526911	PYGM	0	0	n/a	unknown	0
2048	hsa01100 Metabolic pathways	PYGM	PYGM	BETA-D-GLUCOPYRANOSE SPIROHYDANTOIN	n/a	DrugBank	2.46355998526911	PYGM	0	0	n/a	unknown	0
2049	hsa01100 Metabolic pathways	PYGM	PYGM	8,9,10-TRIHYDROXY-7-HYDROXYMETHYL-3-METHYL-6-OXA-1,3-DIAZA-SPIRO[4.5]DECANE-2,4-DIONE	n/a	DrugBank	2.46355998526911	PYGM	0	0	n/a	unknown	0
2050	hsa01100 Metabolic pathways	PYGM	PYGM	N-(8,9,10-TRIHYDROXY-7-HYDROXYMETHYL-2,4-DIOXO-6-OXA-1,3-DIAZA-SPIRO[4.5]DEC-3-YL-ACETAMIDE	n/a	DrugBank	2.46355998526911	PYGM	0	0	n/a	unknown	0
2051	hsa01100 Metabolic pathways	PYGM	PYGM	PYRIDOXAL PHOSPHATE	cofactor	DrugBank	2.46355998526911	PYGM	0	0	cofactor	turn-on	0
2052	hsa01100 Metabolic pathways	PYGM	PYGM	C-(1-AZIDO-ALPHA-D-GLUCOPYRANOSYL) FORMAMIDE	n/a	DrugBank	2.46355998526911	PYGM	0	0	n/a	unknown	0
2053	hsa01100 Metabolic pathways	PYGM	PYGM	4-{2-[(3-NITROBENZOYL)AMINO]PHENOXY}PHTHALIC ACID	n/a	DrugBank	2.46355998526911	PYGM	0	0	n/a	unknown	0
2054	hsa01100 Metabolic pathways	PYGM	PYGM	NOJIRIMYCINE TETRAZOLE	n/a	DrugBank	2.46355998526911	PYGM	0	0	n/a	unknown	0
2055	hsa01100 Metabolic pathways	PYGM	PYGM	2-(BETA-D-GLUCOPYRANOSYL)-5-METHYL-1,3,4-OXADIAZOLE	n/a	DrugBank	2.46355998526911	PYGM	0	0	n/a	unknown	0
2056	hsa01100 Metabolic pathways	PYGM	PYGM	(2S)-N-[(3S)-1-(2-AMINO-2-OXOETHYL)-2-OXO-1,2,3,4-TETRAHYDROQUINOLIN-3-YL]-2-CHLORO-2H-THIENO[2,3-B]PYRROLE-5-CARBOXAMIDE	n/a	DrugBank	2.46355998526911	PYGM	0	0	n/a	unknown	0
2057	hsa01100 Metabolic pathways	PYGM	PYGM	(5R,7R,8S,9S,10R)-7-(HYDROXYMETHYL)-3-PHENYL-1,6-DIOXA-2-AZASPIRO[4.5]DEC-2-ENE-8,9,10-TRIOL	n/a	DrugBank	2.46355998526911	PYGM	0	0	n/a	unknown	0
2058	hsa01100 Metabolic pathways	PYGM	PYGM	ALPHA-D-GLUCOSE-6-PHOSPHATE	n/a	DrugBank	2.46355998526911	PYGM	0	0	n/a	unknown	0
2059	hsa01100 Metabolic pathways	PYGM	PYGM	(S)-2-CHLORO-N-(1-(2-(2-HYDROXYETHYLAMINO)-2-OXOETHYL)-2-OXO-1,2,3,4-TETRAHYDROQUINOLIN-3-YL)-6H-THIENO[2,3-B]PYRROLE-5-CARBOXAMIDE	n/a	DrugBank	2.46355998526911	PYGM	0	0	n/a	unknown	0
2060	hsa01100 Metabolic pathways	PYGM	PYGM	PSN357	n/a	TdgClinicalTrial	2.46355998526911	PYGM	0	0	n/a	unknown	0
2061	hsa01100 Metabolic pathways	PYGM	PYGM	PSN357	inhibitor	TTD	2.46355998526911	PYGM	0	0	inhibitor	turn-off	0
2062	hsa01100 Metabolic pathways	ENOPH1	ENOPH1	2-OXOHEPTYLPHOSPHONIC ACID	n/a	DrugBank	2.46355998526911	ENOPH1	0	0	n/a	unknown	0
2063	hsa01100 Metabolic pathways	BCAT1	BCAT1	L-LEUCINE	n/a	DrugBank	2.46355998526911	BCAT1	0	0	n/a	unknown	0
2064	hsa01100 Metabolic pathways	BCAT1	BCAT1	L-ISOLEUCINE	n/a	DrugBank	2.46355998526911	BCAT1	0	0	n/a	unknown	0
2065	hsa01100 Metabolic pathways	BCAT1	BCAT1	L-VALINE	n/a	DrugBank	2.46355998526911	BCAT1	0	0	n/a	unknown	0
2066	hsa01100 Metabolic pathways	BCAT1	BCAT1	PYRIDOXAL PHOSPHATE	cofactor	DrugBank	2.46355998526911	BCAT1	0	0	cofactor	turn-on	0
2067	hsa01100 Metabolic pathways	BCAT1	BCAT1	L-GLUTAMIC ACID	n/a	DrugBank	2.46355998526911	BCAT1	0	0	n/a	unknown	0
2068	hsa01100 Metabolic pathways	QDPR	QDPR	2-(N-MORPHOLINO)-ETHANESULFONIC ACID	n/a	DrugBank	2.46355998526911	QDPR	0	0	n/a	unknown	0
2069	hsa01100 Metabolic pathways	BCAT2	BCAT2	PYRIDOXAMINE-5'-PHOSPHATE	n/a	DrugBank	2.46355998526911	BCAT2	0	0	n/a	unknown	0
2070	hsa01100 Metabolic pathways	BCAT2	BCAT2	PYRIDOXAL PHOSPHATE	cofactor	DrugBank	2.46355998526911	BCAT2	0	0	cofactor	turn-on	0
2071	hsa01100 Metabolic pathways	BCAT2	BCAT2	L-ISOLEUCINE	n/a	DrugBank	2.46355998526911	BCAT2	0	0	n/a	unknown	0
2072	hsa01100 Metabolic pathways	BCAT2	BCAT2	N-[O-PHOSPHONO-PYRIDOXYL]-ISOLEUCINE	n/a	DrugBank	2.46355998526911	BCAT2	0	0	n/a	unknown	0
2073	hsa01100 Metabolic pathways	BCAT2	BCAT2	L-LEUCINE	n/a	DrugBank	2.46355998526911	BCAT2	0	0	n/a	unknown	0
2074	hsa01100 Metabolic pathways	BCAT2	BCAT2	L-GLUTAMIC ACID	n/a	DrugBank	2.46355998526911	BCAT2	0	0	n/a	unknown	0
2075	hsa01100 Metabolic pathways	PPCDC	PPCDC	PANTOTHENOYLAMINOETHENETHIOL	n/a	DrugBank	2.46355998526911	PPCDC	0	0	n/a	unknown	0
2076	hsa01100 Metabolic pathways	PPCDC	PPCDC	RIBOFLAVIN MONOPHOSPHATE	n/a	DrugBank	2.46355998526911	PPCDC	0	0	n/a	unknown	0
2077	hsa01100 Metabolic pathways	RRM1	RRM1	HYDROXYUREA	n/a	GuideToPharmacologyInteractions	2.46355998526911	RRM1	0	0	n/a	unknown	0
2078	hsa01100 Metabolic pathways	RRM1	RRM1	CLOFARABINE	n/a	GuideToPharmacologyInteractions	2.46355998526911	RRM1	0	0	n/a	unknown	0
2079	hsa01100 Metabolic pathways	RRM1	RRM1	GEMCITABINE	n/a	GuideToPharmacologyInteractions	2.46355998526911	RRM1	0	0	n/a	unknown	0
2080	hsa01100 Metabolic pathways	RRM1	RRM1	FLUDARABINE	n/a	GuideToPharmacologyInteractions	2.46355998526911	RRM1	0	0	n/a	unknown	0
2081	hsa01100 Metabolic pathways	RRM1	RRM1	CLOFARABINE	n/a	TdgClinicalTrial	2.46355998526911	RRM1	0	0	n/a	unknown	0
2082	hsa01100 Metabolic pathways	RRM1	RRM1	GEMCITABINE	n/a	TdgClinicalTrial	2.46355998526911	RRM1	0	0	n/a	unknown	0
2083	hsa01100 Metabolic pathways	RRM1	RRM1	HYDROXYUREA	n/a	TdgClinicalTrial	2.46355998526911	RRM1	0	0	n/a	unknown	0
2084	hsa01100 Metabolic pathways	RRM1	RRM1	FLUDARABINE	n/a	TdgClinicalTrial	2.46355998526911	RRM1	0	0	n/a	unknown	0
2085	hsa01100 Metabolic pathways	RRM1	RRM1	MOTEXAFIN GADOLINIUM	n/a	TdgClinicalTrial	2.46355998526911	RRM1	0	0	n/a	unknown	0
2086	hsa01100 Metabolic pathways	RRM1	RRM1	HYDROXYUREA	n/a	TEND	2.46355998526911	RRM1	0	0	n/a	unknown	0
2087	hsa01100 Metabolic pathways	RRM1	RRM1	CLOFARABINE	n/a	TEND	2.46355998526911	RRM1	0	0	n/a	unknown	0
2088	hsa01100 Metabolic pathways	RRM1	RRM1	FLUDARABINE	n/a	TEND	2.46355998526911	RRM1	0	0	n/a	unknown	0
2089	hsa01100 Metabolic pathways	RRM1	RRM1	CLOFARABINE	inhibitor	DrugBank	2.46355998526911	RRM1	0	0	inhibitor	turn-off	0
2090	hsa01100 Metabolic pathways	RRM1	RRM1	CLADRIBINE	inhibitor	DrugBank	2.46355998526911	RRM1	0	0	inhibitor	turn-off	0
2091	hsa01100 Metabolic pathways	RRM1	RRM1	HYDROXYUREA	inhibitor	DrugBank	2.46355998526911	RRM1	0	0	inhibitor	turn-off	0
2092	hsa01100 Metabolic pathways	RRM1	RRM1	FLUDARABINE	inhibitor	DrugBank	2.46355998526911	RRM1	0	0	inhibitor	turn-off	0
2093	hsa01100 Metabolic pathways	RRM1	RRM1	GALLIUM MALTOLATE	n/a	DrugBank	2.46355998526911	RRM1	0	0	n/a	unknown	0
2094	hsa01100 Metabolic pathways	RRM1	RRM1	GEMCITABINE	inhibitor	DrugBank	2.46355998526911	RRM1	0	0	inhibitor	turn-off	0
2095	hsa01100 Metabolic pathways	RRM1	RRM1	IMEXON	n/a	DrugBank	2.46355998526911	RRM1	0	0	n/a	unknown	0
2096	hsa01100 Metabolic pathways	RRM1	RRM1	GEMCITABINE	n/a	ClearityFoundationClinicalTrial	2.46355998526911	RRM1	0	0	n/a	unknown	0
2105	hsa01100 Metabolic pathways	RRM1	RRM1	GEMCITABINE	n/a	ClearityFoundationBiomarkers	2.46355998526911	RRM1	0	0	n/a	unknown	0
2106	hsa01100 Metabolic pathways	RRM2	RRM2	CLADRIBINE	inhibitor	DrugBank	2.46355998526911	RRM2	0	0	inhibitor	turn-off	0
2107	hsa01100 Metabolic pathways	RRM2	RRM2	MOTEXAFIN GADOLINIUM	n/a	DrugBank	2.46355998526911	RRM2	0	0	n/a	unknown	0
2108	hsa01100 Metabolic pathways	RRM2	RRM2	GALLIUM NITRATE	inhibitor	DrugBank	2.46355998526911	RRM2	0	0	inhibitor	turn-off	0
2109	hsa01100 Metabolic pathways	RRM2	RRM2	IMEXON	n/a	DrugBank	2.46355998526911	RRM2	0	0	n/a	unknown	0
2110	hsa01100 Metabolic pathways	RRM2	RRM2	GEMCITABINE	n/a	ClearityFoundationClinicalTrial	2.46355998526911	RRM2	0	0	n/a	unknown	0
2119	hsa01100 Metabolic pathways	RRM2	RRM2	FLUDARABINE	n/a	GuideToPharmacologyInteractions	2.46355998526911	RRM2	0	0	n/a	unknown	0
2120	hsa01100 Metabolic pathways	RRM2	RRM2	CLOFARABINE	n/a	GuideToPharmacologyInteractions	2.46355998526911	RRM2	0	0	n/a	unknown	0
2121	hsa01100 Metabolic pathways	RRM2	RRM2	GEMCITABINE	n/a	GuideToPharmacologyInteractions	2.46355998526911	RRM2	0	0	n/a	unknown	0
2122	hsa01100 Metabolic pathways	RRM2	RRM2	HYDROXYUREA	n/a	GuideToPharmacologyInteractions	2.46355998526911	RRM2	0	0	n/a	unknown	0
2123	hsa01100 Metabolic pathways	RRM2	RRM2	MOTEXAFIN GADOLINIUM	n/a	TdgClinicalTrial	2.46355998526911	RRM2	0	0	n/a	unknown	0
2124	hsa01100 Metabolic pathways	RRM2	RRM2	TRIAPINE	n/a	TdgClinicalTrial	2.46355998526911	RRM2	0	0	n/a	unknown	0
2125	hsa01100 Metabolic pathways	RRM2	RRM2	TRIAPINE	inhibitor	TALC	2.46355998526911	RRM2	0	0	inhibitor	turn-off	0
2126	hsa01100 Metabolic pathways	BHMT	BHMT	CITRIC ACID	n/a	DrugBank	2.46355998526911	BHMT	0	0	n/a	unknown	0
2127	hsa01100 Metabolic pathways	BHMT	BHMT	S-(D-CARBOXYBUTYL)-L-HOMOCYSTEINE	n/a	DrugBank	2.46355998526911	BHMT	0	0	n/a	unknown	0
2128	hsa01100 Metabolic pathways	BHMT	BHMT	L-METHIONINE	product of	DrugBank	2.46355998526911	BHMT	0	0	product of	unknown	0
2129	hsa01100 Metabolic pathways	SRR	SRR	PYRIDOXAL PHOSPHATE	cofactor	DrugBank	2.46355998526911	SRR	0	0	cofactor	turn-on	0
2130	hsa01100 Metabolic pathways	SRR	SRR	L-SERINE	n/a	DrugBank	2.46355998526911	SRR	0	0	n/a	unknown	0
2131	hsa01100 Metabolic pathways	SDHA	SDHA	SUCCINIC ACID	n/a	DrugBank	2.46355998526911	SDHA	0	0	n/a	unknown	0
[truncated: 88,164 more rows]
