# Supplementary material for: Pathway-Based Drug Repositioning for Breast Cancer Molecular Subtypes
Source: Front Pharmacol. 2018 Aug 15;9:905. doi: 10.3389/fphar.2018.00905 (PMC6104565; doi:10.3389/fphar.2018.00905)
Supplement: Supplementary file 2 [file Data_Sheet_2.ZIP]

Archive with 1 entries (1 files):
- BasalMetpaw_nohsa01100_homeostasis.tsv
