# Supplementary material for: Pathway-Based Drug Repositioning for Breast Cancer Molecular Subtypes
Source: Front Pharmacol. 2018 Aug 15;9:905. doi: 10.3389/fphar.2018.00905 (PMC6104565; doi:10.3389/fphar.2018.00905)
Supplement: Supplementary file 2 [file Data_Sheet_2.ZIP › BasalMetpaw_nohsa01100_homeostasis.tsv]

Drug	Gene	PDS	logFC	Interaction	Pathway
AZATHIOPRINE	HPRT1	2.48372509596181	1.62347549981649	inhibitor	hsa00983 Drug metabolism - other enzymes
AZATHIOPRINE	HPRT1	2.47568071544642	1.62347549981649	inhibitor	hsa00230 Purine metabolism
GLUTATHIONE	GPX3	2.4413979513305	-3.75526269462858	cofactor	hsa00480 Glutathione metabolism
RALTITREXED	TYMS	2.42227381177835	3.26899378208033	inhibitor	hsa00240 Pyrimidine metabolism
TRIFLURIDINE	TYMS	2.42227381177835	3.26899378208033	inhibitor	hsa00240 Pyrimidine metabolism
TRIMETHOPRIM	TYMS	2.42227381177835	3.26899378208033	inhibitor	hsa00240 Pyrimidine metabolism
GEMCITABINE	TYMS	2.42227381177835	3.26899378208033	inhibitor	hsa00240 Pyrimidine metabolism
PEMETREXED	TYMS	2.42227381177835	3.26899378208033	inhibitor	hsa00240 Pyrimidine metabolism
LEUCOVORIN	TYMS	2.42227381177835	3.26899378208033	inhibitor	hsa00240 Pyrimidine metabolism
CAPECITABINE	TYMS	2.42227381177835	3.26899378208033	inhibitor	hsa00240 Pyrimidine metabolism
FLOXURIDINE	TYMS	2.42227381177835	3.26899378208033	inhibitor	hsa00240 Pyrimidine metabolism
PEMETREXED DISODIUM	TYMS	2.42227381177835	3.26899378208033	inhibitor	hsa00240 Pyrimidine metabolism
CAPECITABINE	TYMS	2.42227381177835	3.26899378208033	inhibitor	hsa00240 Pyrimidine metabolism
GLUTATHIONE	GPX3	2.31443533692712	-3.75526269462858	cofactor	hsa00590 Arachidonic acid metabolism
EPOPROSTENOL	PTGIS	2.31443533692712	-1.70891220522319	inducer	hsa00590 Arachidonic acid metabolism
NAFTIFINE	SQLE	2.27289920730503	2.70367261244601	inhibitor	hsa00100 Steroid biosynthesis
TERBINAFINE	SQLE	2.27289920730503	2.70367261244601	inhibitor	hsa00100 Steroid biosynthesis
BUTENAFINE	SQLE	2.27289920730503	2.70367261244601	inhibitor	hsa00100 Steroid biosynthesis
ELLAGIC ACID	SQLE	2.27289920730503	2.70367261244601	inhibitor	hsa00100 Steroid biosynthesis
AMINOLEVULINIC ACID	ALAD	2.26549615108993	-1.33248721502179	inducer	hsa00860 Porphyrin and chlorophyll metabolism
TETRAHYDROFOLIC ACID	ALDH1L1	2.25931608155042	-4.77916382057051	cofactor	hsa00670 One carbon pool by folate
RALTITREXED	TYMS	2.25931608155042	3.26899378208033	inhibitor	hsa00670 One carbon pool by folate
TRIFLURIDINE	TYMS	2.25931608155042	3.26899378208033	inhibitor	hsa00670 One carbon pool by folate
TRIMETHOPRIM	TYMS	2.25931608155042	3.26899378208033	inhibitor	hsa00670 One carbon pool by folate
GEMCITABINE	TYMS	2.25931608155042	3.26899378208033	inhibitor	hsa00670 One carbon pool by folate
PEMETREXED	TYMS	2.25931608155042	3.26899378208033	inhibitor	hsa00670 One carbon pool by folate
LEUCOVORIN	TYMS	2.25931608155042	3.26899378208033	inhibitor	hsa00670 One carbon pool by folate
CAPECITABINE	TYMS	2.25931608155042	3.26899378208033	inhibitor	hsa00670 One carbon pool by folate
FLOXURIDINE	TYMS	2.25931608155042	3.26899378208033	inhibitor	hsa00670 One carbon pool by folate
PEMETREXED DISODIUM	TYMS	2.25931608155042	3.26899378208033	inhibitor	hsa00670 One carbon pool by folate
CAPECITABINE	TYMS	2.25931608155042	3.26899378208033	inhibitor	hsa00670 One carbon pool by folate
URSODEOXYCHOLIC ACID	AKR1C2	2.21281926788074	-2.62479017062125	inducer	hsa00140 Steroid hormone biosynthesis
LEVONORGESTREL	SRD5A1	2.21281926788074	1.72456246022055	inhibitor	hsa00140 Steroid hormone biosynthesis
DUTASTERIDE	SRD5A1	2.21281926788074	1.72456246022055	inhibitor	hsa00140 Steroid hormone biosynthesis
FINASTERIDE	SRD5A1	2.21281926788074	1.72456246022055	inhibitor	hsa00140 Steroid hormone biosynthesis
DECITABINE	DNMT1	2.16611927374234	1.63419763105259	inhibitor	hsa00270 Cysteine and methionine metabolism
DECITABINE	DNMT1	2.16611927374234	1.63419763105259	inhibitor	hsa00270 Cysteine and methionine metabolism
GEMFIBROZIL	LPL	2.00644868498127	-4.05854267079916	activator	hsa00561 Glycerolipid metabolism
CLOFIBRATE	LPL	2.00644868498127	-4.05854267079916	activator	hsa00561 Glycerolipid metabolism
